# Supplementary material for: Dynamic Epigenetic Regulation of Gene Expression during the Life Cycle of Malaria Parasite Plasmodium falciparum
Source: PLoS Pathog. 2013 Feb 28;9(2):e1003170. doi: 10.1371/journal.ppat.1003170 (PMC3585154; doi:10.1371/journal.ppat.1003170)
Supplement: Table S1 — Processed microarray hybridization data. The table contains log2 ratio of cDNA/pooled cDNA or ChIP/input DNA signal for all 6 time points across the IDC. Data was averaged for all probes of the same gene in case of cDNA and each probe of same gene has been assigned the same value in this table. For every histone mark, only those probes were included having ChIP data in at least two time points out of six. All experiments were done in triplicate and averaged across the triplicates after KNN imputing. First and second columns contain the probe id and corresponding gene, respectively, for each row. The next six rows contain RNA expression data. The following columns contain ChIP data, P value across the IDC (as described in Materials and Methods), fold change across IDC and Pearson's correlation coefficient with expression profiles for each histone modification. For modifications lacking triplicates, no P value was assigned. (ZIP) [file ppat.1003170.s006.zip]

Archive with 1 entries (1 files):
- Table S1.pdf
