# Supplementary material for: Dynamic Epigenetic Regulation of Gene Expression during the Life Cycle of Malaria Parasite Plasmodium falciparum
Source: PLoS Pathog. 2013 Feb 28;9(2):e1003170. doi: 10.1371/journal.ppat.1003170 (PMC3585154; doi:10.1371/journal.ppat.1003170)
Supplement: Table S2 — Overlap between histone marks. This table shows the data for overlap between any two pairs of histone modifications. Probes with fold change ≥1.5 were included in this analysis. Chart 1: Dice's coefficient calculated to assess the degree of overlap between any two marked histone pairs. Chart 2: P values based on KS test (as described in Materials and Methods) to test if the r distribution is random or not between overlapping profiles of any two marked histone pairs. Chart 3: Skewness distribution based on r values for overlapping profiles between two marked histone pairs. (XLSX) [file ppat.1003170.s007.xlsx]

## Sheet: Sheet2
	Chart 1: Dice's coefficent
	H4K5ac	H4K8ac	H4K12ac	H4K16ac	H4ac4	H3K9ac	H3K14ac	H3K56ac	H4K20me1	H4K20me3	H3K4me3	H3K79me3	H4R3me2
H4K5ac	1	0.163	0.282	0.171	0.155	0.148	0.202	0.179	0.169	0.191	0.134	0.109	0.203
H4K8ac	0.163	1	0.513	0.362	0.463	0.425	0.174	0.449	0.409	0.193	0.617	0.128	0.204
H4K12ac	0.282	0.513	1	0.36	0.43	0.337	0.248	0.409	0.343	0.286	0.411	0.127	0.272
H4K16ac	0.171	0.362	0.36	1	0.349	0.294	0.216	0.333	0.282	0.225	0.32	0.132	0.212
H4ac4	0.155	0.463	0.43	0.349	1	0.408	0.228	0.471	0.286	0.274	0.401	0.129	0.22
H3K9ac	0.148	0.425	0.337	0.294	0.408	1	0.218	0.537	0.25	0.193	0.34	0.1	0.187
H3K14ac	0.202	0.174	0.248	0.216	0.228	0.218	1	0.268	0.194	0.352	0.16	0.094	0.445
H3K56ac	0.179	0.449	0.409	0.333	0.471	0.537	0.268	1	0.278	0.269	0.375	0.124	0.282
H4K20me1	0.169	0.409	0.343	0.282	0.286	0.25	0.194	0.278	1	0.247	0.383	0.145	0.26
H4K20me3	0.191	0.193	0.286	0.225	0.274	0.193	0.352	0.269	0.247	1	0.185	0.146	0.446
H3K4me3	0.134	0.617	0.411	0.32	0.401	0.34	0.16	0.375	0.383	0.185	1	0.134	0.188
H3K79me3	0.109	0.128	0.127	0.132	0.129	0.1	0.094	0.124	0.145	0.146	0.134	1	0.114
H4R3me2	0.203	0.204	0.272	0.212	0.22	0.187	0.445	0.282	0.26	0.446	0.188	0.114	1
	Chart 2: P value (KS test)
	H4K5ac	H4K8ac	H4K12ac	H4K16ac	H4ac4	H3K9ac	H3K14ac	H3K56ac	H4K20me1	H4K20me3	H3K4me3	H3K79me3	H4R3me2
H4K5ac		0	0	0	0	0	2.4506e-09	0	4.1025e-12	6.43257e-08	2.10467e-06	0.146596	3.6629e-10
H4K8ac	0		0	0	0	0	0	0	0	0	0	0.0131038	0
H4K12ac	0	0		0	0	0	0	0	0	0	0	0.719721	0
H4K16ac	0	0	0		0	0	0	0	0	0	0	0.0131038	0
H4ac4	0	0	0	0		0	0	0	0	0	0	0.102248	0
H3K9ac	0	0	0	0	0		0	0	9.99201e-16	0	0	0.138466	0
H3K14ac	2.4506e-09	0	0	0	0	0		0	0	0	0	0.0014883	0
H3K56ac	0	0	0	0	0	0	0		0	0	0	0.00365606	0
H4K20me1	4.1025e-12	0	0	0	0	9.99201e-16	0	0		3.64725e-11	0	0.776048	0.000316479
H4K20me3	6.43257e-08	0	0	0	0	0	0	0	3.64725e-11		0	0.035909	0
H3K4me3	2.10467e-06	0	0	0	0	0	0	0	0	0		0.111165	1.95794e-11
H3K79me3	0.146596	0.0131038	0.719721	0.0131038	0.102248	0.138466	0.0014883	0.00365606	0.776048	0.035909	0.111165		0.175968
H4R3me2	3.6629e-10	0	0	0	0	0	0	0	0.000316479	0	1.95794e-11	0.175968
	Chart 3: Skewness (negative of skewness)
	H4K5ac	H4K8ac	H4K12ac	H4K16ac	H4ac4	H3K9ac	H3K14ac	H3K56ac	H4K20me1	H4K20me3	H3K4me3	H3K79me3	H4R3me2
H4K5ac		0.452468	1.35953	1.26815	1.37709	1.59155	0.391873	1.31946	0.656125	0.798841	0.134858	-0.170152	-0.879587
H4K8ac	1.31655		1.94019	1.63824	1.82505	2.3056	1.08595	2.76928	0.53699	0.452468	0.835122	0.0600928	-0.231036
H4K12ac	1.35953	1.94019		1.86965	1.6845	1.88803	1.21933	2.49219	0.722294	0.957555	0.470961	-0.0289164	-0.78903
H4K16ac	1.26815	1.63824	1.86965		1.13045	1.92992	0.841974	1.97522	0.902563	0.886058	0.720564	0.332976	-1.1861
H4ac4	1.37709	1.82505	1.6845	1.13045		2.23852	1.89087	1.86148	0.499068	0.79813	0.41216	-0.00259426	-1.0248
H3K9ac	1.59155	2.3056	1.88803	1.92992	2.23852		2.14971	2.93289	0.378314	0.996308	1.03765	0.0387429	-0.801074
H3K14ac	0.391873	1.08595	1.21933	0.841974	1.89087	2.14971		1.80739	0.761452	0.966332	0.611085	0.457326	-0.814846
H3K56ac	1.31946	2.76928	2.49219	1.97522	1.86148	2.93289	1.80739		0.659487	1.11088	0.911686	0.169374	-0.817712
H4K20me1	0.656125	0.53699	0.722294	0.902563	0.499068	0.378314	0.761452	0.659487		0.48547	0.311306	-0.00299748	-0.279936
H4K20me3	0.798841	0.452468	0.957555	0.886058	0.79813	0.996308	0.966332	1.11088	0.48547		0.223177	0.215763	-0.879587
H3K4me3	0.134858	0.835122	0.470961	0.720564	0.41216	1.03765	0.611085	0.911686	0.311306	0.223177		-0.0798112	-0.28869
H3K79me3	-0.170152	0.0600928	-0.0289164	0.332976	-0.00259426	0.0387429	0.457326	0.169374	-0.00299748	0.215763	-0.0798112		-0.269447
H4R3me2	-0.614008	-0.231036	-0.78903	-1.1861	-1.0248	-0.801074	-0.814846	-0.817712	-0.279936	-0.879587	-0.28869	-0.269447
