# Supplementary material for: Dynamic Epigenetic Regulation of Gene Expression during the Life Cycle of Malaria Parasite Plasmodium falciparum
Source: PLoS Pathog. 2013 Feb 28;9(2):e1003170. doi: 10.1371/journal.ppat.1003170 (PMC3585154; doi:10.1371/journal.ppat.1003170)
Supplement: Table S3 — Sequential ChIP. The table shows the average log2 ratios of ChIP/Input microarray signal from duplicate experiments. Sequential ChIP (ring stage parasites) was carried out using anti-H3K56ac antibody followed by either anti-H3K9ac antibody or no antibody as control. Data was compared to immunoprecipitated DNA using antibody against H3K56ac or H3K9ac alone. (XLSX) [file ppat.1003170.s008.xlsx]

## Sheet: SEQ CHIP_dup
probe_id	H3K56ac only	H3K9ac only	H3K56ac_H3K9ac	H3K56ac_No ab
achr14-tRNA-Met-1_0	0.8158	1.442	1.437	1.576
achr11-tRNA-Gly-1_0	-0.295	-0.6315	-0.3433
achr11-tRNA-Leu-1_0	0.06296	0.02474	-0.3404
achr2-tRNA-Gln-1_0		-0.3683
achr12-tRNA-Gln-1_0	-0.09557	-0.3507	-0.4352	-0.05878
acoxIII_mit_2	0.3225	0.6312	0.682	0.6004
acoxIII_mit_1		-0.1439
acoxI_mit_1	0.1892		0.1746
acoI_mit_2	0.1788	0.8145	0.6657
acoI_mit_1	-0.06732	-0.5075	-0.4874
ac1rRNA28s_1	0.4541	0.6758	0.4113
ac1rRNA28s_0	0.1893	0.04695	0.00215
ac1rRNAITS2_0			-0.871
achr13-MALr.8_0	0.1837	0.8961	1.003
achr13-MALr.12_0	-0.218	-0.5588	-0.5783
aun-1-tRNA-Arg-1_0	-0.399	-0.1805	-0.0545
achr13-MALr.16_0	-0.1962	-0.6086	-0.4429
achr13-MALr.18_0	-0.04666	0.1578	0.2098
aun-3-tRNA-Gly-1_0			-0.6634
achr13-MALr.20_0	0.4306	1.063	1.118
achr13-MALr.4_0	2.051	3.752	3.194	3.692
intMAL13P1.188_2	0.2748	0.1097	0.321
aun-1-tRNA-Gly-1_0	0.4589	0.6339	0.7298
achr13-MALr.14_0	-0.1802	0.0932	0.1208	-0.1129
intMAL13P1.102_2	0.1187	0.00185	-0.02525
aMAL13P1.102_0	0.5101	0.8866
aMAL13P1.103_1	-0.3594	-0.7323	-0.4128
intMAL13P1.105_2		2.126	2.076	2.356
aMAL13P1.105_1	-0.03522	0.02145	-0.03215
aMAL13P1.105_0	0.2155	0.6399	0.3823
intMAL13P1.106_2	-0.1468	-0.3174	-0.271	-0.1827
aMAL13P1.106_0	-0.1303	-0.2265	-0.1308
aMAL13P1.107_1	-0.03252	0.1621	0.2031
intPF13_0117_2	0.03275	0.02945	0.003604
aMAL13P1.112_1	0.07489	-0.1414	-0.09845
intPF13_0118_2	-0.04807	-0.0716	-0.008859
intMAL13P1.114_2	0.03877	0.2424	0.1429	0.4921
aMAL13P1.114_5	0.1049	0.2873	0.1405
aMAL13P1.114_4		0.336	0.1564
aMAL13P1.114_3	0.01716
aMAL13P1.114_2	0.009262	-0.0411	-0.05379
aMAL13P1.114_1	-0.2665	-0.4731	-0.474
aMAL13P1.114_0	-0.2838	-0.4365	-0.3349	-0.01574
intMAL13P1.115_2	-0.1176	-0.4987	-0.3459
aMAL13P1.115_0		-0.1318	-0.2998	-0.4247
aMAL13P1.116_3		-0.9412
aMAL13P1.116_2	0.1172	-0.04285	0.06605
aMAL13P1.116_0	0.105	0.2721	0.2557
intMAL13P1.117_3	-0.3151	-0.5927	-0.6908
intMAL13P1.116_2	-0.6924	0.1395	0.2348
aMAL13P1.117_0	-1.033	-0.1014	-0.1157
intMAL13P1.118_2	-0.1332
aMAL13P1.118_1	0.1189	0.2027	0.4269
intMAL13P1.119_2	-0.02484	-0.016	-0.01795
aMAL13P1.119_0	-1.325	-0.9606	-0.8318
intMAL13P1.11a_2	0.3561
aMAL13P1.12_0	-0.2915	-0.6106	-0.4378
aMAL13P1.120_1	0.08021	-0.02271	-0.2965
intMAL13P1.121_2	-0.1113	-0.2139	-0.124
aMAL13P1.121_1	-0.1386	-0.1995	-0.155
aMAL13P1.121_0	-0.1553	-0.2585	-0.07629
intMAL13P1.122_2		0.6295	1.004
aMAL13P1.122_3	0.2283	0.6141	0.835
aMAL13P1.122_2	-0.0523	-0.04105	-0.1154
aMAL13P1.122_1		1.143
intMAL13P1.124_2	0.02905	0.3358	0.1016	0.1598
aMAL13P1.124_2	0.4763	0.817	0.7344
aMAL13P1.124_1	-0.2298	-0.3109	-0.4209	-0.2942
aMAL13P1.124_0	-0.1635	-0.4595	-0.5554
aMAL13P1.123_2	0.4456	0.6244	0.8554
aMAL13P1.123_0	-0.0267	0.2953	0.5163	0.8843
intPF13_0126_2	0.2005	0.2857	0.374	0.2398
aMAL13P1.125_0	0.5178	0.556	0.6861
intMAL13P1.126_2	0.3664
aMAL13P1.126_1		-0.3053
aMAL13P1.126_0	-0.05235	-0.0174	-0.02175
intMAL13P1.128_2		-0.1067
aMAL13P1.127_0	0.4071	0.4115	0.005783
aMAL13P1.128_0	-0.1555	-0.1174	-0.2374	-0.1444
intMAL13P1.129_2		-0.06677	0.1529
aMAL13P1.129_0	0.0852	-0.02416	0.04384	0.6157
intMAL13P1.12_2	-0.2705
aMAL13P1.13_4	0.5558	0.1579	0.3319	0.8123
aMAL13P1.13_3	-0.2899	-0.3298	-0.3988
aMAL13P1.13_2			-0.1563
aMAL13P1.13_1	0.2275	-0.0019	0.1142
aMAL13P1.13_0	-0.03633	0.07488	-0.02188
intMAL13P1.130_2		0.5325	0.5659
aMAL13P1.130_0	-0.2889	-0.605	-0.2472
intMAL13P1.131_2	0.128	0.3926	0.5288
aMAL13P1.131_1	0.565	0.004478	-0.08263	1.068
aMAL13P1.131_0		0.4647
aMAL13P1.132_1	0.1243	-0.01697	0.3264
aMAL13P1.132_0		0.09076
intMAL13P1.133_2	0.6543	0.6294	0.8495	0.2017
aMAL13P1.133_8	3.33
aMAL13P1.133_7	-0.5461	-0.9829	-0.569
aMAL13P1.133_6	1.175	1.664	2.027	2.604
aMAL13P1.133_5	0.1926		0.02643
aMAL13P1.133_4	-0.298	-0.5047	-0.6615
aMAL13P1.133_3	-0.1499	-0.3132	-0.2818
aMAL13P1.133_2			0.128
aMAL13P1.133_1	-0.4986	-0.3962	-0.3603
aMAL13P1.133_0	-0.3009	-0.2332	-0.3947
intPF13_0139_2	0.8042	1.289	1.088	0.7267
aMAL13P1.134_1	-0.1705	0.01033	-0.0254
aMAL13P1.134_0	1.408	2.076	2.054	2.834
intMAL13P1.135_2	-0.04232	-0.2913	-0.5789	0.008001
aMAL13P1.135_0	-0.4499	-0.4498	-0.3987
intMAL13P1.138_2	0.1179	0.2026	0.2363
intMAL13P1.137_2	0.3229	0.7406	0.7804
aMAL13P1.137_5	-0.2254	0.1445	0.0476	-0.1703
aMAL13P1.137_3	0.4346	0.3292	0.3966
aMAL13P1.137_2	-0.3677	-0.3715	-0.5029	-0.2589
aMAL13P1.137_1	-0.4115	-0.749	-0.6736	0.1124
aMAL13P1.137_0		-0.1927
intMAL13P1.139_2	0.9433	0.4842	0.7868	1.348
aMAL13P1.138_1	0.4217	0.412	0.3935
aMAL13P1.138_0	-0.1338		-0.1495
aMAL13P1.139_0	-0.2983	-0.2569	-0.06618	-0.5044
intMAL13P1.14_3	0.04856	0.1511	0.1761
aMAL13P1.14_2	-0.1682	-0.6625	-0.6601	-0.04426
aMAL13P1.14_1	-0.2939	-0.2162	-0.3853	-0.00955
intMAL13P1.140_2	0.2762	-0.0118	-0.06995	-0.3765
aMAL13P1.140_4		0.04877
aMAL13P1.140_3	0.08875
intMAL13P1.142_2	-0.2301	-0.452	-0.4695
intMAL13P1.141_2	0.08336
aMAL13P1.142_0	0.05074	0.2025	0.07782
aMAL13P1.144_0	-0.0818	-0.1283	-0.1664
intMAL13P1.145_2	-0.4717	-0.8563
aMAL13P1.145_3	0.1271	-0.01365	0.3985	0.6105
aMAL13P1.145_2	-0.07595	-0.2534	-0.3386
aMAL13P1.145_1	0.0421	0.1626	0.188
aMAL13P1.145_0	-0.1923
intMAL13P1.146_2	0.08913	0.3388	0.3519	0.4365
aMAL13P1.146_0	-0.00015	0.02061	-0.08117	0.6682
aMAL13P1.147_0	0.1839
intMAL13P1.148_2	0.06203	-0.2228	-0.1378
aMAL13P1.148_1	-0.1791	-0.7402	-0.8044	-0.4516
aMAL13P1.148_0	-0.476	-1.02	-0.9779
intMAL13P1.149_2	-0.145	0.118	0.1834
aMAL13P1.15_0	0.2827
intMAL13P1.150_2		0.2154
aMAL13P1.150_1	0.02775	0.1876	-0.1405
aMAL13P1.151_3	0.3795	0.8565	0.9545
aMAL13P1.151_2	0.6548	0.5816	0.8774	0.07971
aMAL13P1.151_0	0.349	0.4368	0.08334
intPF13_0160_2	0.5474	-0.04105	-0.1515	0.6434
intMAL13P1.152_2	-0.2985	-0.2599	-0.1416
aMAL13P1.152_1		0.1999	0.6084
aMAL13P1.152_0	0.2529	0.4636	0.1721
aMAL13P1.153_0	0.5307	0.5535	0.9086
intMAL13P1.155_2	0.2043	0.0608	0.2379
intMAL13P1.154_2	-0.2452	-0.4529	-0.7161
intMAL13P1.153_2	-0.1794	-0.07916	-0.45
aMAL13P1.155_1	0.1572	0.1919	0.2886	0.1814
aMAL13P1.155_0	-0.5171	-0.2487	-0.5845
intMAL13P1.156_2	-0.1997
aMAL13P1.156_1	0.07297	0.08793	0.0075	0.1498
intMAL13P1.157_2	-0.3954	-0.4383	-0.3764
aMAL13P1.157_0	0.102	-0.2665	-0.1547	-0.1344
intMAL13P1.159_2	0.3719	0.7815	0.8483
aMAL13P1.158_1	-0.0945	-0.3206	-0.4771
aMAL13P1.159_0	-2.28	-1.982	-2.737	-0.8655
intPF13_0017_2	-0.9096	-0.6483	-0.4769
intMAL13P1.16_3	-0.115	-0.5543	-0.2317
aMAL13P1.16_0	-0.1329		-0.2573
intMAL13P1.161_2		-0.7411
aMAL13P1.160_0	-0.7654
aMAL13P1.161_0	-0.5762	-0.7589	-0.8722	-0.5914
intMAL13P1.162_2	0.192	-0.0725	0.1951	-0.4931
aMAL13P1.162_0	0.08887		-0.2552
aMAL13P1.163_0	0.3123	-0.4801	-0.5967
intMAL13P1.165_2		-0.1682	0.02526
aMAL13P1.164_1	1.473	2.46	2.41	3.133
aMAL13P1.164_0	0.05832	0.418	0.6429
intMAL13P1.164_2	2.113	2.924	2.723	4.472
aMAL13P1.165_1	0.0429	0.0349	0.1723
intMAL13P1.166_3	-0.1145
aMAL13P1.166_0	-0.3323	-0.5063	-0.4848
intPF13_0168_2	0.5597	0.839	1.188
intMAL13P1.167_3	1.051	1.356	1.303	2.047
aMAL13P1.167_0	-0.1825	-0.545	-0.9618
aMAL13P1.168_0	0.1612
intMAL13P1.169_2	0.3602	0.3874	0.5493
intMAL13P1.17_2	0.2605	0.1541	0.3012
intMAL13P1.170_2	-0.2228	-0.488	-0.4168
aMAL13P1.170_0	-0.05504	-0.3442	-0.07976
intMAL13P1.172_2	-0.422	-0.4945	-0.6978
intMAL13P1.171_2	-0.4372
aMAL13P1.171_0	-0.3786	-0.4154	-0.3004
intPF13_0183_2	-0.1438	0.1889	0.1781
aMAL13P1.172_0		0.1806	0.5129
aMAL13P1.173_0	0.04933	0.181	0.6257
intPF13_0194_1	-0.1188	-0.1722	-0.3857	-0.1204
aMAL13P1.174_0	-0.1601	-0.13	-0.2695
intMAL13P1.176_2	-0.2062	-0.4196	-0.4246
aMAL13P1.176_4	-0.2166	-0.4281	-0.3777	-0.2108
intMAL13P1.177_2	-0.4099	-0.4919	-0.4466	-0.4115
aMAL13P1.177_0	0.1589	0.1775	0.4057
aMAL13P1.178_1		-0.2535
intMAL13P1.179_1	-0.2634	-0.3409	-0.1302
aMAL13P1.179_1	-0.1845	-0.2259	0.09827	0.02495
aMAL13P1.179_0	0.09978	0.3346	-0.03685
aMAL13P1.18_0	-0.1988	-0.1887	-0.2629	0.0723
intMAL13P1.181_2		-0.1165
intMAL13P1.180_2	-0.347		-0.8949
aMAL13P1.180_0	0.05706	0.4772	0.3532
intMAL13P1.183_2		-0.05694
intMAL13P1.182_2	-0.4364	-0.6336	-0.562
intPF13_0205_2		-0.1464	-0.5091
intMAL13P1.184_2	-0.06815	-0.1345	-0.2306
aMAL13P1.184_1	-0.2856	-0.6725	-0.8802
aMAL13P1.184_0	0.2011	-0.02632	0.03517
intMAL13P1.186_2	-0.09961	-0.4345	-0.5408
aMAL13P1.185_0	0.02815	-0.07445	-0.2713
aMAL13P1.186_1	0.04751	0.1025	0.0006572
aMAL13P1.186_0	0.3998		0.6419
aMAL13P1.188_1		-0.4301	-0.5023	0.8954
aMAL13P1.188_0	0.1486
intMAL13P1.189_2	0.8736	1.818
aMAL13P1.189_0		0.7118	0.6962
intMAL13P1.19_2	-0.5104	-0.2503	-0.4422
aMAL13P1.19_9	-0.2018	-0.3242	-0.2396
aMAL13P1.19_8	-0.09707		0.09337
aMAL13P1.19_7	0.06235	-0.02244	0.4057
aMAL13P1.19_6		0.3067	0.3216
aMAL13P1.19_5	4.304
aMAL13P1.19_13	0.0171	-0.04074	-0.1414
aMAL13P1.19_12	-0.1895	-0.1559	-0.4104
aMAL13P1.19_11	-0.5415	-0.2888	-0.2965	-0.6356
aMAL13P1.19_1	0.01686	0.5056	0.5245
aMAL13P1.19_0		0.6551
intMAL13P1.190_3	0.0519	-0.03658	0.2038	0.06316
aMAL13P1.190_1	0.2563	0.4955	0.6362
aMAL13P1.190_0	2.413	5.281	5.245	5.492
intMAL13P1.192_2	0.6019	0.7924	0.5863
aMAL13P1.191_1	-0.2479	-0.2773	-0.3429
aMAL13P1.191_0	-0.2128	-0.4197	-0.5534
aMAL13P1.192_1	0.00575	-0.2547	-0.106
aMAL13P1.192_0	0.3317
intMAL13P1.193_2	-0.6936
aMAL13P1.193_1	-0.1313	-0.3096	-0.3308
aMAL13P1.193_0	1.65	1.922	2.119
aMAL13P1.194_0	-0.3198	-0.249	-0.2013
aMAL13P1.195_1	-0.359	-0.1368	-0.3386
aMAL13P1.195_0	0.3141	1.093	0.9739
intMAL13P1.196_2	3.247	2.869	3.108	4.841
intMAL13P1.195_2	0.4797	0.398	0.63
aMAL13P1.196_1	0.13
aMAL13P1.196_0	-0.4917	-0.4219	-0.2432
intMAL13P1.197_2	-0.5443
intMAL13P1.20_2	-0.4715	-0.3388	-0.3668
aMAL13P1.20_0	-0.251	-0.4395	-0.4886
intPF13_0216_2	-0.06004
intMAL13P1.201_2	0.1981	-0.1861	-0.3168
aMAL13P1.200_0	-0.09278	0.2297
intMAL13P1.200_2	0.0138	0.287	0.07014
aMAL13P1.201_1	0.2351		1.487
aMAL13P1.201_0	3.043	4.301	4.006	4.857
intMAL13P1.202_2	0.0145	-0.0658	-0.3037
aMAL13P1.202_2	0.03485	0.4412	0.3553
aMAL13P1.202_1	-0.00383	0.1532	0.07801
aMAL13P1.202_0	-0.3008	-0.6629	-0.5302
intMAL13P1.203_2	-0.07239	0.281	0.4371
aMAL13P1.203_1	0.03685		-0.05947
aMAL13P1.203_0	-0.4122	-0.6273	-0.8163
intMAL13P1.204_2	0.5166	0.4061	0.6995
aMAL13P1.204_0	0.14	-0.08931	0.003415
aMAL13P1.205_0	-0.03945	-0.06358	-0.2131
intMAL13P1.206_2		-0.2621
aMAL13P1.206_1	-0.5723	-0.4462	-0.3752
aMAL13P1.206_0	-0.2815	-0.1883	-0.4901
intMAL13P1.209_3	0.2766	0.1195	-0.02075
aMAL13P1.209_0	-0.04849	0.09955	-0.4814
intMAL13P1.21_2	0.08619	0.3232	0.1301	0.0484
aMAL13P1.21_1	-0.116		-0.5759
aMAL13P1.21_0	0.1024	0.09155	0.04708	-0.2389
intMAL13P1.211_2	-0.2032	-0.009957	0.4175
intMAL13P1.210_2		4.575		4.342
aMAL13P1.210_1	0.3878	0.6221	0.5743
aMAL13P1.210_0	-0.3905	-0.9343	-1.057
intMAL13P1.212_2	-0.1473	-0.2109	-0.03172
intPF13_0234_2		-0.1077
intMAL13P1.213_2	0.7404	0.8015	0.9139	0.9191
aMAL13P1.213_0	0.4872	0.4089	0.4619	-0.0539
intMAL13P1.214_2	-0.4655
aMAL13P1.214_0	-0.02771	-0.3574	-0.5134
intMAL13P1.215_2	-0.1336	-0.05631	0.03993	-0.315
aMAL13P1.215_0	0.2389	0.1033	0.022
intMAL13P1.216_2	0.02874	-0.05242	-0.09552
aMAL13P1.216_2	-0.2868	-0.1999	-0.5757
aMAL13P1.216_1	0.1081	-0.2007	-0.06105
intMAL13P1.217_2	-0.1929	-0.1172	-0.01427
intMAL13P1.218_2	0.1542	-0.0798	-0.1146
aMAL13P1.218_0	0.0214	-0.01366	0.006419	-0.2469
intMAL13P1.220_2		-0.987	-0.5633
aMAL13P1.219_0	0.4032	0.4841	0.5595
intMAL13P1.22_2		-0.8114
aMAL13P1.22_1		-0.1293
aMAL13P1.22_0		-0.2573
intMAL13P1.219_2	-0.2748	-0.2357	-0.08866
aMAL13P1.220_0	-0.4316	-0.4285	-0.3883	-0.4923
intPF13_0239_2	0.3137	0.5384	0.5181	1.285
intMAL13P1.221_2			-0.8058
aMAL13P1.221_1	0.5862	1.404	1.668	1.91
aMAL13P1.221_0	0.2968
intMAL13P1.222_2	-0.4236	-0.4155	-0.4498	-0.7291
aMAL13P1.222_2	0.2143	0.2876	0.1077
aMAL13P1.222_1	0.07907
intMAL13P1.224_2	-0.2441	-0.5685	-0.5984
aMAL13P1.224_0	1.127	1.039	1.481
aMAL13P1.223_0	0.608	0.788	0.6719
intMAL13P1.225_2	0.1832	0.3693	0.241
aMAL13P1.225_0	1.102	2.22
aMAL13P1.226_1	-0.4297	-0.592	-0.2602
intMAL13P1.227_2	0.09464	0.0143	0.1397
intMAL13P1.226_2	0.5939	1.025	0.6534	0.5439
aMAL13P1.227_0	-0.1755	-0.06555	0.1907
intMAL13P1.228_2		-0.1901
aMAL13P1.228_1	0.4848
aMAL13P1.228_0	0.282	0.5267	0.5831
intMAL13P1.229_2	-0.174	-0.2526	-0.3684
aMAL13P1.229_0	-0.06643
intMAL13P1.230_2		0.3933	0.5353
aMAL13P1.230_1	0.01938	-0.2435
intMAL13P1.231_2	-0.5075	-0.7256	-0.6821
aMAL13P1.231_1	-0.007444	-0.427	-0.3525
aMAL13P1.231_0	0.4666	0.7771
aMAL13P1.232_0	0.3778	0.7363	0.7311
aMAL13P1.233_0	1.184	1.628	1.699	1.714
intMAL13P1.234_2	-0.3763	-0.4554	-0.5745	-0.1888
aMAL13P1.234_8	-0.5523	-0.217	-0.4562	-0.275
aMAL13P1.234_6	0.06154
aMAL13P1.234_4	0.324	0.2741	0.2048
aMAL13P1.234_3	-0.2341	-0.2905	-0.3627	0.04139
aMAL13P1.234_2	-0.2289	0.0259	-0.3396
aMAL13P1.234_0	1.242	2.103
intMAL13P1.236_2	0.3629	0.8201	0.8064
aMAL13P1.236_0	-0.2888	-0.2829	-0.2393
aMAL13P1.237_1	-0.1811	-0.6223	-0.5031
aMAL13P1.238_0	-0.5037	-0.2809	-0.1164
aMAL13P1.239_2	0.02984	0.1915
aMAL13P1.239_1	0.03646	0.3381	-0.09504	-0.2594
aMAL13P1.239_0	0.2118	0.6409	0.7629
aMAL13P1.23_1	-0.1956	-0.129	-0.07607
aMAL13P1.23_0	0.01308	0.3244	0.5026
intMAL13P1.24_2		-0.715
intMAL13P1.241_2	0.4797	0.7196	0.7992	0.3103
intMAL13P1.239_2	-0.2414	-0.2469	-0.201
aMAL13P1.240_1	0.2157	0.5744	0.6918	0.05562
aMAL13P1.240_0	0.2521	0.09092	0.1513
intMAL13P1.242_2	0.1975	0.1107	-0.2207	-0.2898
intMAL13P1.240_2	-0.2111	-0.6311	-0.7236	-0.6448
aMAL13P1.242_0	0.3587	0.02372	0.304	0.1879
intMAL13P1.243_2	0.9034	2.404	2.446
aMAL13P1.243_2	1.317	1.924
aMAL13P1.243_1	-0.2091	-0.1503	-0.08274
aMAL13P1.243_0	-0.05987	-0.05428	0.1899
intMAL13P1.244_2	0.5765	0.09488
aMAL13P1.244_0	0.195	-0.008951	0.01717	-0.01105
aMAL13P1.245_1	-0.1417	-0.1228	0.1841
aMAL13P1.245_0	0.07497	0.7058	0.07615
intMAL13P1.246_2	-0.2949	-0.6067	-0.9494
intMAL13P1.245_2	0.3568	0.5866	0.5715
aMAL13P1.246_2	0.5891	1.148	1.165
aMAL13P1.246_1	-0.0026	-0.1214	-0.05531
aMAL13P1.246_0	-0.2253	-0.5149	-0.6813	-0.0719
intPF13_0256_2	-0.3211	-0.5455	-0.4555
aMAL13P1.247_1	-0.1371	-0.2297	-0.3908	0.1519
intMAL13P1.248_2	-0.2761	-0.02831	-0.06919
aMAL13P1.249_5	-0.3735	-0.7621	-0.8119
aMAL13P1.249_3	-0.2224	-0.5154	-0.3162	-0.5505
aMAL13P1.249_2	-0.4181
aMAL13P1.249_1	-0.2391	-0.08691	-0.06178
aMAL13P1.249_0		0.4819
intPF13_0022_2		-0.8939	-0.782
intPF13_0021_2	-0.1382	-0.1759	-0.1227
aMAL13P1.25_1	-0.07875	-0.1559	-0.3874
aMAL13P1.25_0	0.2094
intPF13_0260_2	0.06437	0.09673	-0.1109
intMAL13P1.250_3	0.3229	0.2099	0.3971	0.6019
aMAL13P1.251_0	0.347	0.6611	0.4893
intMAL13P1.251_2	-0.1137	-0.04115	0.02675
aMAL13P1.253_0	-0.04276	-0.3969	-0.4566	0.1685
aMAL13P1.254_0		-0.4144	-0.4745
intMAL13P1.255_2	-0.06399	0.1176	0.07401	-0.556
aMAL13P1.255_1	-0.1682	-0.2991	-0.1151
aMAL13P1.255_0	0.2074
intMAL13P1.256_2	0.3262	0.2648	0.4078
aMAL13P1.256_2	0.2322	0.4325	0.1412
aMAL13P1.256_0		0.5413
intMAL13P1.258_2	0.203	0.3175	0.2839
intMAL13P1.257_2	-0.1071	-0.2662	-0.3662	-0.3547
aMAL13P1.257_0	0.322	0.1487	-0.06182
aMAL13P1.258_2	-0.1944		-0.1608
aMAL13P1.258_1	0.269	0.3511	-0.06549
aMAL13P1.258_0	0.413	0.5319	0.7041
intMAL13P1.259_2	0.1513		0.3373	0.2196
aMAL13P1.259_0	-0.04239	0.2075	0.07829
intMAL13P1.26_2	0.3969	0.3652	0.4003
aMAL13P1.26_4	-0.3455	-0.3521	-0.4289	-0.5308
aMAL13P1.26_3	-0.2975	-0.2376	-0.3314
aMAL13P1.26_2	0.2351		0.2286
aMAL13P1.26_0		-0.4604	-0.4086
intMAL13P1.260_2	-0.1288	0.3372	0.02122
aMAL13P1.260_1	-0.3437
aMAL13P1.260_0	0.1078	0.005137	-0.08616
intMAL13P1.262_2	-0.1508	-0.3932	-0.1101
aMAL13P1.261_1	0.4983	1.084	1.048
aMAL13P1.261_0	0.02734	-0.02372	0.0002246
intMAL13P1.261_2	-0.1284	0.03944	-0.05851
aMAL13P1.262_2	0.2213	0.242	0.4434
aMAL13P1.262_1	0.1897	0.494	0.6992
intPF13_0271_2	0.2708	0.5771	0.6369
intMAL13P1.264_2	0.06431	0.09952	0.08164
aMAL13P1.264_1	-0.1307	-0.06132	-0.1314
aMAL13P1.264_0	-0.004754
intMAL13P1.265_3		-0.2029
aMAL13P1.265_1	0.79	1.284	1.342
intMAL13P1.266_2	1.42	1.649	2.095	2.575
aMAL13P1.266_2	0.0539	-0.0365	-0.2393
intMAL13P1.267_2	0.3938
aMAL13P1.267_0		-0.02114	-0.08592
aMAL13P1.268_1	-0.09297	-0.01836	0.1715	-0.5588
aMAL13P1.268_0		-0.01703
aMAL13P1.270_0	-0.0412	0.2447	0.1517
intMAL13P1.271_2	-0.01514	-0.2496	-0.2017
aMAL13P1.271_0	0.005974	-0.1895	-0.177
aMAL13P1.274_1	0.777	1.248
intMAL13P1.275_2	-0.02624	-0.04401	-0.1449
aMAL13P1.275_1	0.4074	0.7541	0.8591
aMAL13P1.275_0		0.09006
aMAL13P1.276_0	-0.2362	-0.5127	-0.5587	-0.3673
intMAL13P1.277_2	-0.1795	0.1808	0.06114	0.4928
aMAL13P1.278_6	-0.02281
aMAL13P1.278_5	0.05706	-0.6969	-0.4987
aMAL13P1.278_4	-0.1897		-0.3262
aMAL13P1.278_3		-1.324
aMAL13P1.278_2	0.1245	0.07688	0.1146
aMAL13P1.278_1	-0.392
aMAL13P1.278_0	-0.02041
intMAL13P1.279_2	-0.02634	-0.1101	-0.1885	0.4638
aMAL13P1.279_0		-0.01965
aMAL13P1.28_1	-0.6683		-0.4386
aMAL13P1.28_0	0.02552
aMAL13P1.281_1		0.6502
aMAL13P1.281_0	-0.3704		-0.227
aMAL13P1.282_0	-0.1921	0.07153	0.02532
intMAL13P1.283_2		0.175
aMAL13P1.283_1	0.02598	0.05027	0.1199
intMAL13P1.284_3		-0.7934
intMAL13P1.285_2	-0.1318
aMAL13P1.285_1	0.1467	0.3374	0.4972
intMAL13P1.286_2	0.1791	0.3707	0.5096
aMAL13P1.286_2		0.4274
aMAL13P1.286_1	0.1081		0.1964
aMAL13P1.286_0	-0.02225	-0.274	-0.3376	0.02564
intPF13_0313_2	0.2267	0.2249	0.1012	0.5023
aMAL13P1.287_0	-0.8084	-0.6918	-0.5237
intMAL13P1.288_2	-0.2415
aMAL13P1.288_0	0.2143	0.08231	0.3581
intMAL13P1.290_2	0.4725	1.013	1.058
intMAL13P1.289_2	-0.423	-0.2609	-0.1878	-0.5407
aMAL13P1.289_1	-0.3809	-0.1576	-0.3924	-0.3233
aMAL13P1.289_0	-0.4058	-0.6142	-0.6599
intMAL13P1.29_2	-0.4528	-0.2866	0.0042
aMAL13P1.29_0	-0.3121	-0.7507	-0.6518
aMAL13P1.291_0	-0.1654	0.177	0.2331
aMAL13P1.293_3	0.2475
aMAL13P1.293_2	0.1077
aMAL13P1.293_1	-0.02247	-0.1471	0.09038
aMAL13P1.293_0	-0.1405	-0.2418	-0.259
intMAL13P1.294_2		0.3188	-0.0789
aMAL13P1.294_1	-0.3082	-0.1412	-0.1269	-0.1233
aMAL13P1.294_0	-0.1787	0.1467	0.1398
intMAL13P1.295_2	-0.08103	-0.1106	-0.5724	0.1564
aMAL13P1.295_3	0.05896	-0.1294	-0.1533
aMAL13P1.295_2	0.09165	0.3617	0.357
aMAL13P1.295_1	0.09307	-0.365	-0.2436
aMAL13P1.296_5	-1.038	-0.48	-0.2261
aMAL13P1.296_3	-0.5494	-0.5765	-0.6928
aMAL13P1.296_2	-0.5425	-0.2258	-0.2455
aMAL13P1.296_1	-0.2065	-0.06022	-0.2534
aMAL13P1.296_0	0.7746	1.286	1.416	0.7662
intMAL13P1.297_2	-0.146	-0.1459	-0.2651
intMAL13P1.298_3	-0.06337	-0.4313	0.02116
aMAL13P1.298_2	-0.04435	-0.06055	-0.214
intPF13_0318_2	-0.03303
intMAL13P1.30_2	0.3452	0.1313	-0.1304
intPF13_0319_2	-0.2328	-0.6043	-0.6691
aMAL13P1.300_1		-0.321
aMAL13P1.300_0	2.21	2.984	3.682	3.7
aMAL13P1.301_4	0.151	0.3006	0.5752
aMAL13P1.301_1	0.1274		0.154
aMAL13P1.301_0	-0.2659	-0.3587	-0.5448
aMAL13P1.302_1	0.09644	0.1814	0.1668
aMAL13P1.302_0		0.5384	0.4954
aMAL13P1.303_0	-0.434	-0.2998	-0.3957	-0.3437
intMAL13P1.303_2	0.05729	0.3136	0.1786	0.4059
intMAL13P1.305_2	-0.0415	0.375	0.3952
intMAL13P1.304_3	-0.02191	0.2227	0.07085
aMAL13P1.304_2	0.173	0.4582	0.4341
aMAL13P1.304_1	-0.02874	0.1013	0.1335	0.3335
aMAL13P1.304_0	0.2501	0.2567	-0.136	0.04095
aMAL13P1.305_0	1.085	0.9976	1.083	2.262
intPF13_0326_2	0.2585	0.1518	0.2955
aMAL13P1.306_0	-0.2959	-0.2996	-0.4583	-0.7455
intMAL13P1.306_2	-0.05803
aMAL13P1.307_0	0.4655	1.004	1.065	0.1543
aMAL13P1.308_3	0.1761	0.2271	0.3013
aMAL13P1.308_2	2.182	2.434	2.293	2.704
aMAL13P1.308_0	1.295	1.836	2.115	2.203
aMAL13P1.309_0	-0.107	0.4082	0.5621
intMAL13P1.31_2		-1.578
aMAL13P1.31_1	0.7803	0.7027	0.7856
aMAL13P1.31_0	0.02481	0.09484	0.1478
intMAL13P1.310_2	0.04326	-0.01765	-0.05125
aMAL13P1.310_3	0.03991	-0.003429	0.04997
aMAL13P1.310_2		0.3674
aMAL13P1.310_0	-0.5267	-0.7144	-0.7087	0.08252
intMAL13P1.312_2	-0.01001	0.3672	0.2849	-0.29
intMAL13P1.311_2	0.5747	0.5125	0.6342
aMAL13P1.311_1	4.558	5.968
aMAL13P1.311_0	0.3351	0.9891	1.008	0.2808
intMAL13P1.313_2	-0.1399	-0.1213	-0.1582
aMAL13P1.313_2	1.15		1.202
aMAL13P1.313_1	-0.01115	0.2377	0.1154	0.418
aMAL13P1.313_0	-0.1033
intMAL13P1.315_2	-0.1091	-0.3479	-0.2957
aMAL13P1.315_2	-0.3248		-0.0085
aMAL13P1.315_1	0.1576
aMAL13P1.314_1	0.05413	-0.5375	-0.7224
aMAL13P1.314_0	-0.2815	-0.3254	-0.5011	-0.7642
intMAL13P1.317_2	-0.354
aMAL13P1.316_2	0.01205		0.5515
aMAL13P1.316_0	0.2931	0.425	0.4469
intPF13_0333_2	-0.1453	-0.2986	-0.2998	-0.1598
aMAL13P1.317_1			-0.8218
intPF13_0334_2	-0.1885	-0.3649	-0.394
intMAL13P1.318_2	0.3184		0.8764
aMAL13P1.318_0	0.232	0.274	0.9155
intPF13_0337_2	0.1148	0.04574	0.2342
aMAL13P1.319_0	0.08811	1.771	1.222
intMAL13P1.32_2	0.208	0.4084	0.7153
aMAL13P1.32_5	-0.368	-0.5086	-0.684
aMAL13P1.32_4	0.4051	-0.05131	-0.1562
aMAL13P1.32_3	-0.332	-0.7355	-0.4864
aMAL13P1.32_2	0.1327	0.2592	0.3705
aMAL13P1.32_1	-0.0668
aMAL13P1.32_0	0.1772	0.05095	0.192
intMAL13P1.320_2	0.2373	0.09497	0.4115
aMAL13P1.320_1	-0.4951	0.1034	0.02333	-0.3804
aMAL13P1.321_1	0.112		-0.2909
aMAL13P1.321_0	0.2152	0.2628	0.372
intMAL13P1.322_2	0.07395	-0.1004	-0.08335
aMAL13P1.322_1	-0.3267	-0.2591	-0.4761
aMAL13P1.323_4	-0.1811	-0.4446	-0.2416
aMAL13P1.323_3	-2.249		-2.509
aMAL13P1.323_2	-0.3793
aMAL13P1.323_1	0.1695	0.5024	0.5064
aMAL13P1.323_0	0.04224	0.3308	0.2853
intMAL13P1.325_2	0.6028		1.898
aMAL13P1.324_1	0.2264	0.3395	0.3596	0.9257
intPF13_0342_2	-0.3466	-0.02968	-0.08265
aMAL13P1.326_0	0.02212	0.1954	0.01307
aMAL13P1.327_0	-0.207	-0.3199	-0.1357
aMAL13P1.328_1	-0.03802	-0.1993	0.02289
aMAL13P1.328_0	-0.1479	0.03318	-0.2216
intMAL13P1.329_2	0.1849	-0.2801	-0.214
aMAL13P1.329_1	-0.1151	0.1083	-0.1631
aMAL13P1.329_0	-0.0579	-0.4937	-0.4138	-0.1452
aMAL13P1.33_0	0.136	0.5919	0.5327
intMAL13P1.330_2	-0.2169	-0.2327	-0.2369	-0.1389
aMAL13P1.330_0	0.2097	0.2926	0.3885
intMAL13P1.332_2		0.05503	0.1312
intMAL13P1.331_2	-0.295	0.1337	0.4961
aMAL13P1.331_0	0.003247
aMAL13P1.332_0	0.06155		0.06738
intMAL13P1.333_2	0.04816	-0.159	-0.0297	0.4111
aMAL13P1.333_4	-0.4695		-0.7154
aMAL13P1.333_2	0.05519		0.2074
aMAL13P1.333_1	-0.00395	0.05412	-0.1211
intMAL13P1.334_2	-0.03811	-0.07195	0.01155	0.1871
aMAL13P1.334_1	-0.6343	-0.8206	0.05876
aMAL13P1.335_0	1.652	3.176	2.78	3.218
intMAL13P1.336_3	0.4799		0.2968
aMAL13P1.336_1	0.185	0.1879
intMAL13P1.338_2	0.468	0.3027	0.2121
intMAL13P1.337_2	-0.1735		0.00193
aMAL13P1.338_1	0.5172	0.3509	0.5541	0.2649
aMAL13P1.338_0	0.06284	-0.0158	0.00182
intMAL13P1.339_2	0.2042	0.2409	0.06285
aMAL13P1.34_1	0.001185	-0.3324	-0.4874
aMAL13P1.34_0	-0.2554	-0.2961	-0.1582	0.1031
intPF13_0352_2	0.1955	0.1311	0.4863
intPF13_0354_2	0.7315	1.861	1.593
aMAL13P1.341_0	-0.05364	-0.06653	-0.1034
intMAL13P1.342_2	0.06487	0.1429	0.3596	-0.5718
aMAL13P1.342_1	0.1199	0.3857	0.4752
aMAL13P1.342_0	0.1176	0.2298	0.1886
intMAL13P1.343_2	0.1054	0.2982	0.5868
aMAL13P1.343_0	0.1155	0.3147	0.3571
aMAL13P1.344_1	-2.31	-1.946	-2.711	-0.6009
aMAL13P1.344_0	0.06323
intMAL13P1.345_3	-0.3154	-0.3726	-0.5192
intMAL13P1.346_2	0.2288	0.4097	0.3129
aMAL13P1.346_2	0.2379	0.8323	0.8409	0.3074
intMAL13P1.347_2	1.228	0.8188	0.726	1.462
intMAL13P1.348_2	-0.1833	-0.1349	-0.3835
aMAL13P1.348_1	-0.0977	0.4192
aMAL13P1.348_0	-0.2013	-0.1936	-0.4201
intMAL13P1.349_2	-0.1715	0.001519	0.1824
aMAL13P1.349_3	0.396	0.4175	0.4991
aMAL13P1.349_2	-0.2198	-0.09309	-0.3317
aMAL13P1.349_1	0.2137
intMAL13P1.34_2	2.195	2.395	2.756	3.032
aMAL13P1.35_1		-0.01622	-0.3033	-0.2788
aMAL13P1.35_0	-0.413	-0.3027	-0.4173	-0.2119
intMAL13P1.350_2	0.1141	0.03365	0.09316
aMAL13P1.350_1	0.1311
aMAL13P1.350_0	0.2478	-0.01359	-0.0887
intMAL13P1.351_2		0.07202
aMAL13P1.351_4	0.1225	0.391	0.5832
aMAL13P1.351_3	0.3429	0.2728	0.3245	0.8284
aMAL13P1.351_2	0.7488	0.4382	0.5827	0.9885
aMAL13P1.351_1	-0.07624
aMAL13P1.351_0	-0.138	-0.3853	-0.2791
intMAL13P1.352_3	1.664	1.409	1.272	2.883
aMAL13P1.352_0	-0.149	0.06865	-0.06485
intMAL13P1.360_2	0.1417	0.3808	0.513
aMAL13P1.360_1	0.8653	0.7749	1.067	1.315
aMAL13P1.365_0	0.01481
intMAL13P1.37_2	0.4332	0.7901	0.9039
aMAL13P1.37_1	-0.1939	-0.08765	-0.106
intMAL13P1.370_2	0.07379	-0.3936	-0.2455	0.7341
intMAL13P1.365_2	0.1334
aMAL13P1.370_1	0.1595	-0.1018	-0.08921
aMAL13P1.370_0	-0.07428	0.2274	0.02717
intMAL13P1.38_2	0.03414	-0.036	-0.09888
aMAL13P1.38_1	-0.1811	-0.2903	-0.1171
intMAL13P1.380_2	-0.2049	-0.02778	0.007574	0.1094
aMAL13P1.380_7		0.2132
aMAL13P1.380_6	-0.1158	-0.2653	-0.2407	0.04473
aMAL13P1.380_3	0.4093	1.207	1.811
aMAL13P1.380_2	3.893	5.689
aMAL13P1.380_10	0.5287
aMAL13P1.380_1	0.05445	-0.1487	-0.01781
aMAL13P1.380_0	-0.4171	-0.3429	-0.2574	-0.7965
intMAL13P1.385_2		0.3807
aMAL13P1.385_1	0.1481
aMAL13P1.385_0	0.1324	0.5153	0.4278
intMAL13P1.39_2		0.2023	0.2458
aMAL13P1.39_9	0.01745	-0.03769	0.03009	-0.2731
aMAL13P1.39_7	0.256	0.1505	0.299
aMAL13P1.39_6	-0.1541	-0.1339	-0.4602
aMAL13P1.39_3	0.3266	0.2738	0.04915
aMAL13P1.39_2	0.2197	0.5569	0.7321
aMAL13P1.39_1	-0.22	-0.5963	-0.7044	-0.3902
intMAL13P1.390_2	-0.1667	-0.1712
aMAL13P1.390_1	0.2926	0.457	0.4262
aMAL13P1.390_0	0.3488	0.6535	0.3527
intMAL13P1.395_2	4.476			5.475
aMAL13P1.395_1	0.3289	0.6184	0.6855
aMAL13P1.395_0	0.9552	2.057	2.129
intMAL13P1.40_3	0.1483	0.41	0.6393
aMAL13P1.40_0	-0.5832
intMAL13P1.405_2	0.1979	0.3705	0.429
aMAL13P1.405_1	-0.4267	-0.4714	-0.3766	-0.5386
aMAL13P1.405_0	-0.1357	-0.05855	0.2606
intPF13_0047_2		-0.2841
intMAL13P1.41_2	1.579	2.54	2.199	1.904
aMAL13P1.41_1		-0.5684	-0.3261
aMAL13P1.410_0	-0.4265	0.5905	0.7579
intMAL13P1.413_2	-0.01469	0.5335	0.3104
aMAL13P1.413_0		1.289
intMAL13P1.42_2	-0.2276	-0.7312	-0.6743
aMAL13P1.42_1	-0.1013	-0.2501	-0.0908	-0.1834
aMAL13P1.42_0	0.2227	0.3589	0.4125
intMAL13P1.43_2	0.0138	0.2634	0.2763	-0.3918
aMAL13P1.43_1		0.5153
intMAL13P1.44_2	-0.05057		0.1644
aMAL13P1.44_0	0.331	0.4728	0.9022
intMAL13P1.45_2	0.8539	1.115	1.061	0.5466
aMAL13P1.45_1	0.2833	0.3971	0.4715
aMAL13P1.45_0	0.4529		0.6405
intPF13_0054_2		-0.03305
intMAL13P1.47_2	-0.4165	-0.3948	-0.7669	-0.4533
intMAL13P1.46_2	-0.5428	-0.2999	-0.4347
aMAL13P1.46_0	2.393	1.463	1.729	3.742
intMAL13P1.465_2	-0.5128	-0.09525	-0.2059
aMAL13P1.465_0	0.1516	0.6099	0.9892
intMAL13P1.48_2	0.7848	1.65
aMAL13P1.47_0	0.1613
intMAL13P1.470_2	0.6072	0.3806	0.2971
aMAL13P1.470_0	-0.3742	-0.4759	-0.6579
intMAL13P1.475_2	-0.6012	-0.006605	-0.1692	-0.04395
aMAL13P1.475_1	-0.09889	-0.1303	-0.1882
aMAL13P1.48_1	-0.1295	0.03699	-0.02474	0.07464
aMAL13P1.480_0		-0.369	-0.5874
intMAL13P1.485_2	-0.3516	-0.7773	-0.5288
aMAL13P1.485_1	-0.1466	-0.4571	-0.4478
intMAL13P1.49_2	0.04155	0.2119	-0.05002
aMAL13P1.49_0	0.8237	3.018	3.104	5.109
intMAL13P1.50_2	0.2447	0.5747	0.5184
intMAL13P1.52_3		-0.5392
aMAL13P1.52_2		-0.347
aMAL13P1.52_1	0.55	0.4722	0.4371
intMAL13P1.525_2	0.09783	0.1208	0.07577
aMAL13P1.53_0	-0.1776	0.1996	0.3711
intPF13_0061_2	-0.01643
aMAL13P1.54_0	-0.1979	0.0004	-0.2009
aMAL13P1.540_1	-0.1865	-0.6561	-0.3759
intMAL13P1.55_2	-0.1319	-0.2292	-0.2726
aMAL13P1.55_0	-0.767	-0.368	-0.06849
intMAL13P1.550_2	0.2837	0.4771	0.1098
aMAL13P1.56_1	-0.3774	-0.299	-0.1742
intPF13_0067_2	-0.01455
aMAL13P1.57_0	0.5935	0.6915	0.6673
intMAL13P1.58_2	-0.1251	-0.09727	-0.4444
aMAL13P1.58_0	-0.1869	-0.2533	-0.2692	-0.4677
intMAL13P1.580_2	0.0174	0.03898	-0.3313
intMAL13P1.59_2	-1.174		-0.2661
aMAL13P1.59_0	0.06175	0.103	0.008469	-0.1284
intMAL13P1.60_2	0.2217
aMAL13P1.60_1		0.1014
aMAL13P1.60_0	0.6664	0.6265	0.5915	0.3806
intMAL13P1.61_2	-0.01375
aMAL13P1.61_0	0.8317	0.8914	0.6183	1.348
intMAL13P1.63_2	0.3646	0.2773	0.4294	0.5147
aMAL13P1.63_1	0.00085	-0.1247	-0.2988
intMAL13P1.66_2	0.5925	0.6185	0.4779	0.00915
intMAL13P1.64_2	0.4892	0.3399	0.7509
aMAL13P1.64_0	-0.177	-0.319	-0.1307
aMAL13P1.65_0	-0.6255		-0.479
intMAL13P1.65_2	-0.3305	-0.4107	-0.3916
aMAL13P1.66_4	0.02291	0.4113	0.7823
aMAL13P1.66_3	-0.07275	-0.4205	-0.3784	0.03786
aMAL13P1.66_1	0.1883	0.2345	0.1954
aMAL13P1.66_0	0.1726	0.4513	0.2913	0.2993
intMAL13P1.68_2	-0.05887	-0.0983	-0.2169	0.5771
intMAL13P1.67_2	-0.06197	0.02425	0.02008
aMAL13P1.67_1	-0.6671	-0.2338
aMAL13P1.68_0	0.5288	0.6607	0.6856	0.2865
intMAL13P1.69_2	0.01964	-0.2444	-0.4639
aMAL13P1.69_0	0.1978	0.429	0.1951
aMAL13P1.70_5	2.934			3.994
aMAL13P1.70_4	-0.8127	-0.9043	-0.8725
aMAL13P1.70_3		0.7118	0.4875
aMAL13P1.70_2	0.1226	0.3935	0.4604
aMAL13P1.70_1	-0.04192	0.0779	0.06229
aMAL13P1.71_1	0.1756	0.4626	0.1672
intMAL13P1.72_3	0.0629	0.1129	0.2105	0.02794
intMAL13P1.71_2	0.2723	0.1785	0.6132
intMAL13P1.73_2	-0.07111	0.07875	-0.06265
aMAL13P1.73_1	0.1893	0.07766	0.1854	0.1569
aMAL13P1.73_0		0.1334
aMAL13P1.74_0	0.2236	0.5623	0.6277
intMAL13P1.75_2	-0.576	-0.5133	-0.7162
aMAL13P1.75_0		0.5518
intMAL13P1.76_2	0.8738	0.8978	1.098	1.452
aMAL13P1.76_0	0.04744	0.03885	-0.2347
intMAL13P1.77_2	-0.2148	0.064	0.2175
aMAL13P1.77_0	0.3968	0.8286	0.9898	0.8624
aMAL13P1.78_1		-0.6216
aMAL13P1.78_0	-0.3399	-0.5229	-0.4164
intMAL13P1.80_3	1.829	3.059	3.121	3.194
intMAL13P1.79_2	-0.4304	-0.5698	-0.6304	-0.1347
aMAL13P1.80_0	0.1428
aMAL13P1.79_1	0.0656	0.2062	0.004283
aMAL13P1.79_0	0.2376	0.2025	0.1179
intMAL13P1.81_2	0.5121	0.8503	0.9856
aMAL13P1.81_0	-0.2201	-0.2475	-0.2614	0.06329
intPF13_0087_2		0.6523
intMAL13P1.82_2	-0.00075
aMAL13P1.82_0	-0.02691	0.4455	0.2627	0.6543
intMAL13P1.83_3	0.05795	-0.2651	-0.3614
aMAL13P1.83_1	-0.4811	-1.242	-0.5983
intMAL13P1.84_2	0.2883	0.7874	0.8973
intMAL13P1.86_2			0.05265
aMAL13P1.86_0	0.329	0.4102	0.7465
intMAL13P1.87_2	-0.04423	-0.2162	-0.3082
aMAL13P1.87_0	-0.2775		-0.4508
intMAL13P1.88_2	-0.0133	-0.3504	-0.3306	-0.2537
aMAL13P1.88_1	0.395	0.5284	0.7272
aMAL13P1.88_0	-0.0732	-0.06835	0.06133
intMAL13P1.90_2	-0.5312	-0.7825	-0.9204	-0.8335
intMAL13P1.89_2	-0.09904	-0.4497	-0.3232
aMAL13P1.89_0	1.598		2.634
aMAL13P1.90_0	0.176	0.4098
aMAL13P1.91_0	0.272	0.3191	0.54
intMAL13P1.92_2	0.4829	0.5071	0.6516	0.1793
intMAL13P1.91_2	-0.8066	-0.9197	-0.5988
aMAL13P1.92_0	0.003737
intMAL13P1.93_2	-0.2215	-0.2039	-0.481
aMAL13P1.93_1	-0.4772
aMAL13P1.93_0	-0.204	-0.09315	0.09011
intMAL13P1.94_2	-0.1603	-0.3622
aMAL13P1.94_0	-0.2124	-0.281	-0.1986
intPF13_0100_2	-0.1554	-0.2034
intMAL13P1.95_2	0.0386	-0.1943	-0.02375
aMAL13P1.95_0	-0.3455	-0.5808	-0.7168
intMAL13P1.96_2	0.01835	-0.02563
aMAL13P1.96_1	-0.1342	-0.06475	-0.1382
intMAL13P1.97_2		0.7568
intMAL13P1.100_2	-0.2134	-0.2089	-0.3407
ac14rRNA.3-5s_0		-0.08425	-0.002364
ac14rRNA.2-5s_0		-0.04896	-0.01681	-0.05735
ac14rRNA.1-5s_0	0.1366		0.04732
achr3-tRNA-Ile-1_0	-0.07283	0.1733	0.2514
achr4-tRNA-Ala-1_0	3.729	4.756		5.299
achr4-tRNA-Ile-1_0	0.2726	0.829	0.7412
achr4-tRNA-Ser-1_0	0.101	0.09958	0.04691
achr5-tRNA-Arg-1_0	0.1101	0.5966	0.397	0.9605
achr5-tRNA-Leu-2_0	0.00835	-0.06955	-0.181
achr5-tRNA-Phe-1_0	-0.1255	-0.8151	-0.8956	-0.6168
intPFF1010c_2	0.2893	0.2435	0.1384
intPFF1015w_2	-0.2959	-0.3172	-0.3681
achr6-MALr.4_0	0.1625	0.2378	0.1807
intMAL7P1.142_2	0.1348	0.06681	0.3023
ac7rRNAITS1_0	0.6827		0.9996
achr7-tRNA-Asp-1_0	-0.5911	-0.6512	-0.6366
aun-4-tRNA-His-1_0	-0.6644	-0.9775	-0.9366
achr7-tRNA-Ser-1_0	0.02997	0.2081	0.2869
aun-4-tRNA-Thr-1_0	0.000188	0.1518	-0.07271
intPF07_0010_2	-0.2182	-0.1192	-0.4194
aMAL7P1.10_0	0.1093
intMAL7P1.99_2	0.2562	0.6914
aMAL7P1.100_1		-0.32
aMAL7P1.100_0	-0.007333	0.2979	0.1189
intMAL7P1.102_3	-0.3324	-0.1965	-0.4867	0.06985
aMAL7P1.102_2	0.0032	0.1201	-0.007959
aMAL7P1.102_1	-0.3537		-0.4127
intMAL7P1.105_2	-0.3468	-0.4197	-0.5072
aMAL7P1.105_0	-0.3099	-0.499	-0.3948
intMAL7P1.106_2			-0.5987
aMAL7P1.106_0	0.3134	0.5019	0.5111
intMAL7P1.107_2	0.2847	0.1865	0.00585
aMAL7P1.107_0	-0.03095		-0.1794
intMAL7P1.108_2	-0.2946	-0.275	-0.2554
aMAL7P1.109_3		0.07862	-0.1858
aMAL7P1.109_2	-0.365	-0.4969	-0.4187
aMAL7P1.109_1	-0.1506	-0.5264	-0.5504
aMAL7P1.109_0	0.3032	0.5206	0.57
aMAL7P1.108_0	0.111		0.541
aMAL7P1.11_0		-0.5109	-0.3788
intMAL7P1.110_2	0.132	0.4001	0.4403
aMAL7P1.112_1	-0.01018	0.2215	-0.1824	0.4698
aMAL7P1.112_0	0.3991
intMAL7P1.113_2	-0.1506	-0.2946	-0.1528
intMAL7P1.112_2		0.4716
aMAL7P1.113_1	0.2063	0.2747	0.009853
aMAL7P1.113_0	-0.3436	-0.5716	-0.4577
intMAL7P1.115_2	-0.0006567	0.03071	0.1934
intMAL7P1.114_2	0.5522	0.8119	1.021	0.4319
aMAL7P1.114_0	0.1307	-0.2863	-0.3736
aMAL7P1.115_0	-0.09013	-0.1391	-0.1283
intMAL7P1.118_2	0.3336	0.0535	0.06874	0.5276
aMAL7P1.119_1	0.146	0.05608	0.07539
aMAL7P1.119_0	-0.01005	0.3319	0.1421
intMAL7P1.12_3	0.1297	-0.09359	0.07825
aMAL7P1.12_2	-0.5358		-0.4634
aMAL7P1.12_1		0.5225
aMAL7P1.12_0	-0.06264		0.00338
intMAL7P1.122_2	0.0896	0.2951	0.000625
intMAL7P1.120_2	0.2963	1.033	1.034
aMAL7P1.120_1		0.818	1.002
aMAL7P1.120_0	0.5128	0.8289	0.7242	1.282
aMAL7P1.122_1	0.278	0.221	0.4411
aMAL7P1.122_0	2.091	1.819	1.872	2.573
intMAL7P1.123_2	0.2967		0.1482
aMAL7P1.124_1	-0.3389	-0.08641	0.2934
intMAL7P1.125_2		0.9193	0.7332
aMAL7P1.125_1	-0.2292	-0.5632	-0.356
intMAL7P1.127_2	-0.3416	-0.3843	-0.2807
intMAL7P1.126_2	-0.1257	-0.405	-0.2185
aMAL7P1.126_1	0.04348		0.3072
aMAL7P1.126_0	0.4585	0.01238	0.3343
aMAL7P1.127_2	0.343	1.127	1.108
aMAL7P1.127_1	-0.2291	-0.4385	-0.3708
intMAL7P1.129_2	-0.1827	-0.411	-0.2163
aMAL7P1.129_1	0.2684	0.4515	0.1828
aMAL7P1.129_0	-0.07405	-0.1319	-0.1623
intMAL7P1.13_2	-0.04759	0.1066	-0.03982	0.3756
aMAL7P1.13_0	-0.1851	-0.1796	-0.3204
aMAL7P1.130_0	0.01688	0.1131	-0.1431
intMAL7P1.131_2	0.2064
aMAL7P1.131_0	0.3172	0.2546	0.2436
intMAL7P1.132_2	-0.4825	-1.001	-0.5996
aMAL7P1.132_3	-0.04163	-0.1934	-0.1138
aMAL7P1.132_2	0.5934	0.6884	0.7744
aMAL7P1.132_1	0.585	0.6694	0.3528
aMAL7P1.132_0	0.09864	0.1346	0.0868
intMAL7P1.134_3	0.08867	0.5837	0.3428
aMAL7P1.134_4	0.2646	0.3847	0.3756
aMAL7P1.134_3	0.1663	0.1075	0.06835	-0.2338
aMAL7P1.134_2	-0.3957	-0.3468	-0.7534
aMAL7P1.134_1	-0.01179	-0.003912	0.2402
aMAL7P1.133_0	-0.4737	-0.7685	-0.8733
intMAL7P1.137_2	1.316
aMAL7P1.137_1	2.092
aMAL7P1.137_0		0.2693	0.1465
intMAL7P1.139_2		-0.0223
intMAL7P1.138_2	0.2449	-0.06813	-0.1589
aMAL7P1.138_2	0.3078	0.7481	0.512
aMAL7P1.138_1		0.2563
aMAL7P1.138_0	0.1926	0.1464	0.2478
aMAL7P1.139_0	0.0567
intMAL7P1.14_3	-0.244		0.06316
aMAL7P1.14_0	0.6741	0.8422	0.5058
aMAL7P1.144_1	1.27	1.27	1.472	1.489
aMAL7P1.144_0	0.1124	0.1918	0.1506	0.3749
intMAL7P1.145_2	0.05435	-0.4957	-0.1502
aMAL7P1.145_1	0.01456	0.4486	0.4928
aMAL7P1.145_0		-0.3787
intMAL7P1.146_3	0.4017	0.4039	0.582
aMAL7P1.146_7	1.838
aMAL7P1.146_4	0.00105	0.0689	0.2824
aMAL7P1.146_3	0.136	0.5195	0.4909
aMAL7P1.146_2	0.3168	0.4097	0.4867
aMAL7P1.146_1	0.1025	0.02355	0.000477
aMAL7P1.146_0	0.1077
intMAL7P1.147_2	0.07125	0.2032	0.1359	-0.00998
aMAL7P1.147_4	0.2527	0.6474	0.2296
aMAL7P1.147_3	0.2419	0.02846	0.3158	-0.2126
aMAL7P1.147_1	-0.055	-0.06775	-0.224
aMAL7P1.147_0	4.009	5.25		4.427
intMAL7P1.149_2	1.661	4.334	4.126	3.614
aMAL7P1.149_1	0.1289	-0.2044	0.09959
aMAL7P1.149_0	0.1105		-0.00135
intMAL7P1.15_2	0.1727
aMAL7P1.15_6	0.7579	0.6116
aMAL7P1.15_5	0.03937	-0.1369	-0.05677
aMAL7P1.15_4	-0.526	-0.03327	-0.1568
aMAL7P1.15_3	0.224	0.507	0.3331	0.4302
aMAL7P1.15_2	0.3271	0.1316	0.109
aMAL7P1.15_0	-0.1498	-0.2804	-0.2988
intMAL7P1.150_2	-0.0902	-0.1212	0.1907	0.2636
aMAL7P1.150_1	0.2972	-0.197	0.136	0.7269
aMAL7P1.150_0	-0.3857	-0.5676	-0.6611
intPF07_0112_2	0.06981	-0.3042	-0.3382
intMAL7P1.151_2	-0.3227	-0.1923	-0.2892
aMAL7P1.151_1	0.1403
aMAL7P1.151_0		-0.5414
intPF07_0113_2		0.1118	0.1939
intMAL7P1.152_2	-0.1134		-0.5355
aMAL7P1.152_1	-0.112	0.0672		-0.09267
aMAL7P1.152_0	0.1317	0.2871	0.3506	0.0717
intPF07_0118_2	0.113	0.1126	0.1054
intMAL7P1.153_2	-0.6073	-1.007	-0.6428
aMAL7P1.153_1			-0.01706
aMAL7P1.153_0	0.01852		-0.1783
intPF07_0119_2	-0.2983		-0.07716
aMAL7P1.154_0	0.3163	0.3432	0.2095
intMAL7P1.155_2	0.3173	0.6965	0.6784
intMAL7P1.154a_2	0.0667	0.4978	0.5094	0.1169
aMAL7P1.155_3	-0.4486	-0.6734	-0.6541	-0.6297
aMAL7P1.155_2		0.5068
aMAL7P1.155_1	0.3457	0.1308	0.2568
aMAL7P1.155_0		1.15
intMAL7P1.156_2	0.09388
aMAL7P1.156_1	0.3369	0.4426	0.8532
aMAL7P1.156_0	0.09507	0.1939	0.2072	0.7688
intMAL7P1.157_2	0.3323	0.3455	0.2447	0.4337
aMAL7P1.157_1	-0.2879	-0.3788	-0.2753
aMAL7P1.157_0	-0.01449	0.0822	0.1611
intMAL7P1.158_3	0.3881	0.5761	0.9255
intMAL7P1.157a_2	-0.3367	0.09771	-0.272
aMAL7P1.158_0	-0.1211		-0.2459
intMAL7P1.159_2		0.1341
intMAL7P1.16_2	-1.13	-0.1402	-0.7323
aMAL7P1.16_4	0.163	0.156	0.1952	0.3652
aMAL7P1.16_2	0.3033
aMAL7P1.16_1	0.3465	0.1654	0.4008	0.1516
aMAL7P1.160_0	-0.2387	-0.409	-0.3075
intMAL7P1.160_2	-0.551	-0.3955	-0.5279	-0.5242
intPF07_0124_2	0.1239
aMAL7P1.161_0	0.06835	-0.1774	0.1425
intMAL7P1.162_2	-0.3293	-0.3108	-0.567
aMAL7P1.162_7	-0.2018	-0.2829	-0.4394
aMAL7P1.162_6	0.03411	-0.2727	-0.4409
aMAL7P1.162_5	0.09201	0.5386	0.3176	0.9101
aMAL7P1.162_4	0.1333	-0.08768	-0.3017
aMAL7P1.162_3	-0.2187	0.2548	0.4648
aMAL7P1.162_1		0.5774	0.4615
aMAL7P1.162_0	-0.1658		-0.3228
aMAL7P1.163_0	-0.06165	-0.09108	-0.2901
intMAL7P1.164_3	-0.2486	-0.5847	-0.4687
aMAL7P1.164_0	-0.5142	-0.8985	-0.574	-0.8006
aMAL7P1.167_4	-0.1341		0.3446
aMAL7P1.167_2	-0.3156	-0.4509	-0.4414
aMAL7P1.167_1	-0.02395	0.03157	-0.02	0.348
aMAL7P1.167_0	-0.7325	-0.3254	-0.201
intMAL7P1.17_2	-0.07975	-0.002905	-0.2181
aMAL7P1.17_5	-0.01595	-0.1024	0.083
aMAL7P1.17_4	0.198	-0.2234	0.1257
aMAL7P1.17_3	-0.184	-0.4994	-0.5383	-0.2317
aMAL7P1.17_2	0.04169	-0.2299	-0.09374
aMAL7P1.17_1	-0.4774	-0.9347	-0.7278
intMAL7P1.170_2	0.02997	0.02225	0.1245
aMAL7P1.171_3	0.8417	0.4977	0.284
aMAL7P1.171_1	0.7476	0.8359	0.8457
aMAL7P1.171_0	0.2011	-0.0892	-0.3037
intMAL7P1.172_2	0.1825
intMAL7P1.173_3	-0.07889	-0.5412	-0.6026	-0.4952
aMAL7P1.173_0	-0.108	-0.0443	-0.09576
aMAL7P1.174_0	-0.2592	-0.3564	-0.7131
intMAL7P1.176_2	0.2982	0.7664	0.6139
aMAL7P1.176_2	-0.04016	0.231	0.09376	0.01128
aMAL7P1.176_1	-0.2789	-0.5644	-0.6644
aMAL7P1.177_0	-0.6646	-0.5532	-0.9138
intMAL7P1.178_2	-0.1805	-0.5329	-0.2124
aMAL7P1.178_0		-0.293	-0.499	0.1024
intMAL7P1.18_2	0.3988	0.8406	0.7986
aMAL7P1.18_1	-0.2758	-0.7149	-0.8276
aMAL7P1.18_0	0.07045	0.2261	0.1106	-0.2362
intMAL7P1.186_2			0.1027
intMAL7P1.19_2	0.396	0.2078	0.4071	-0.03271
aMAL7P1.19_5	-0.1023	0.0051	0.2211
aMAL7P1.19_3	0.21	0.1353	0.3115
aMAL7P1.19_2	-0.1892	-0.635	-0.6224	-0.5233
aMAL7P1.19_1	0.739	0.4964	0.3114	1.303
aMAL7P1.19_0	0.6666	0.6771	0.5381
intMAL7P1.20_2	0.2306
aMAL7P1.20_0	0.3546	0.6883	0.6994
aMAL7P1.201_1	-0.0137	0.01802	-0.3538
aMAL7P1.201_0	0.08962	0.5917		0.4268
intMAL7P1.202_2	0.03127
intMAL7P1.203_2	-0.1654	-0.1362	-0.3477
aMAL7P1.203_1		-0.2243
aMAL7P1.203_0	0.01891	0.3971	0.2554	0.1573
intMAL7P1.204_3	0.2139	0.372	0.346
aMAL7P1.204_1	0.2479	0.4933	0.5974
intMAL7P1.206_2	-0.4239	-0.743	-0.9764
aPF00_0001_1	0.4829	0.394	0.4463	0.6462
aPF00_0001_0	0.129	-0.3091	-0.1992
aMAL7P1.205_1	-0.1887	-0.24	-0.5902
aMAL7P1.205_0	0.03941		-0.1343
aPFI0002w_0	-0.08998
aPF00_0002_0	0.3322	0.6817	0.9708
aMAL7P1.206_0	-0.08747	-0.47	-0.4312	-0.411
intMAL7P1.207_2	-0.09111	0.1264	0.6674
aPF00_0003_2	0.2614	0.6895	0.5038
aPF00_0003_1	-0.2571	-0.3294	-0.4855	0.1548
aPF00_0003_0	-0.0426	-0.3687	-0.4043	-0.585
aMAL7P1.207_2	-0.06481	-0.0436	-0.1691	0.199
aMAL7P1.207_1	0.1463
intMAL7P1.208_2	0.1635
aMAL7P1.208_1	0.05315	0.06901	-0.2366	0.8262
intMAL7P1.209_2	-0.05685	-0.1155	-0.1898	-0.2864
aMAL7P1.209_1	-0.0964	-0.08111	-0.2151	-0.149
aMAL7P1.209_0	-0.2751	-0.3069	-0.2707
intMAL7P1.21_2	0.2888	0.8007	0.9346
aMAL7P1.21_1	-0.8588		-0.3726
aMAL7P1.21_0	0.3615	0.8816	0.7193
intMAL7P1.22_3	0.09115	0.09793	0.1219
aMAL7P1.22_2	-1.266		-0.9083
aMAL7P1.22_1	-0.335	-0.5031	-0.5278
aMAL7P1.22_0		0.4076
aMAL7P1.220_0	0.5138	0.7673	0.8998
intMAL7P1.224_2	0.06578	-0.134	0.1572
aMAL7P1.224_0	-0.2708	-0.133	-0.3493	-0.4506
intMAL7P1.225_3	-0.3634	-0.3782	-0.119
aMAL7P1.225_0	0.2357	0.5344	0.721
intMAL7P1.228_2	0.3132	0.6446	0.5802
intMAL7P1.229_2	0.09431	0.3577	0.1441
aMAL7P1.229_2	0.06085	-0.02359	-0.1103	0.1981
aMAL7P1.229_1	0.2215	0.2171	-0.07699
aMAL7P1.229_0	0.1097	0.3195	-0.03628	0.3198
intMAL7P1.23_2	0.08057	0.2625	0.3384
aMAL7P1.23_1	0.04798
aMAL7P1.23_0	-0.1572
intMAL7P1.24_2	0.3038	0.3942	0.58	0.3949
aMAL7P1.24_0	0.2175	-0.1837	-0.2423
intPF07_0028_2	0.1843	0.5023	0.3908
aMAL7P1.26_0	-0.3673	-0.7828	-0.392
intMAL7P1.27_2	2.624	4.272	4.085	3.956
aMAL7P1.27_1	-0.2276	-0.3571	-0.5301
aMAL7P1.27_0		0.2215
intMAL7P1.28_2	0.8515	2.037	1.888
aMAL7P1.28_1		-0.3023	-0.1249
aMAL7P1.28_0	-0.3561	-0.3436	-0.4339
intMAL7P1.29_2	-0.2834	-0.3344	-0.3541	-0.02939
aMAL7P1.29_2	-0.5724	-0.8985	-0.607
aMAL7P1.29_0	0.2102
intPF07_0040_2	0.09926	-0.1816	-0.4972
intMAL7P1.29a_2	-0.05522	-0.0855	-0.1951	-0.2851
aMALP1.29a_0	0.3736	-0.1769	-0.0394
intMAL7P1.3_2	0.1205	0.1639
aMAL7P1.30_3	0.2788	0.6312	0.6607	0.5425
aMAL7P1.30_1		-0.3141
aMAL7P1.30_0	-0.2921	-0.48	-0.1887
intMAL7P1.300_3	0.8813	1.338	1.584	1.465
aMAL7P1.300_0	1.723	2.897	2.909	3.792
intMAL7P1.32_2	0.3473	0.1551	0.1898	0.5061
intMAL7P1.31_2	0.05638	0.196	-0.06488	0.4693
aMAL7P1.32_0		0.2383	-0.1059
intMAL7P1.320_2		-0.2151	-0.3608
aMAL7P1.320_0	0.26	0.527	0.4872
aMAL7P1.33_0	-0.3172	-0.3451	-0.4953
intMAL7P1.34_3		-0.09053
aMAL7P1.34_0	0.2729	0.4648	0.3515	-0.07015
intMAL7P1.340_3	-0.09155	-0.06118	0.06314
aMAL7P1.340_0	-0.3223	-0.005367	-0.2296	0.04454
intMAL7P1.35_2	-0.3571	-0.2652	-0.2966	-0.5634
aMAL7P1.35_0		0.3885	-0.0005735
intMAL7P1.350_2	0.2051		0.8391
intMAL7P1.36_2		-0.181
aMAL7P1.36_0	-0.02749
intMAL7P1.37_2	0.0691	-0.1213	-0.005036
aMAL7P1.37_0	0.009135	0.03431	0.2735
intMAL7P1.38_2	-0.1321	-0.1245	-0.05826	-0.1678
aMAL7P1.38_1	0.1018	0.2048	0.1977	0.751
aMAL7P1.38_0	0.03836	-0.3711	-0.5349	0.4407
intMAL7P1.4_2	-0.3917	-0.3273	-0.03608
intMAL7P1.5_2		1.06	0.9523
aMAL7P1.5_0	-0.05422	0.2941	0.4417	-0.4515
intMAL7P1.58_2	-0.05334	-0.2424	-0.01183
aMAL7P1.58_0	-0.266	-0.3842	-0.3986
intMAL7P1.6_2	-0.3439	-0.8596	-0.7629
aMAL7P1.6_0	0.1771	0.6332	0.4367
intMAL7P1.59_2	0.245	0.1772	0.05153	0.5607
aMAL7P1.63_0		-0.1583
intMAL7P1.65_2	0.5829	0.8366	0.7423	1.323
intMAL7P1.64_2	1.424	1.647	1.652	2.308
aMAL7P1.65_0	-0.01005	-0.1389	-0.628
aMAL7P1.66_1	-1.344	-1.424	-1.078
aMAL7P1.66_0	0.4016	0.5872	0.7056
intMAL7P1.67_3	0.7211	1.002	0.9558	1.883
intMAL7P1.68_3	0.4369	0.3201	0.3264
aMAL7P1.68_1	0.2723	0.5077	0.5591
intPF07_0057_2	-0.1279	-0.03369	-0.1043	-0.2635
aMAL7P1.69_0	0.5942
intMAL7P1.7_3	0.2615	0.4105	0.3501
aMAL7P1.7_1	0.06205	0.05897	0.4072	-0.527
aMAL7P1.7_0	0.6246	-0.07548	0.2786
intMAL7P1.73_2	-0.1284	0.1986	0.08067
aMAL7P1.73_1	-0.1399	0.0203	0.1643
aMAL7P1.73_0	0.4366	0.5211	0.8436
aMAL7P1.74_0	-0.223	-1.025	-0.936
intPF07_0062_2		-0.2398
intMAL7P1.74_2	0.06125	0.0726	0.06687
aMAL7P1.75_0	-0.1925	-0.2511	0.2266
aMAL7P1.76_1	0.7163	0.3041	0.468	1.235
aMAL7P1.76_0	0.3737	0.2313	0.1948
intMAL7P1.77_3	-0.2199	-0.3671
aMAL7P1.77_1	0.09974
aMAL7P1.77_0	0.371	0.5699	0.4167
intMAL7P1.79_2	0.2262	-0.03591	0.5461
intMAL7P1.78_2	0.2526	0.2147	0.1526
aMAL7P1.78_0	-0.214	-0.3157	0.1139
intPF07_0068_2	-0.2135	0.1544	-0.08355
aMAL7P1.79_1	0.1394		0.08939
aMAL7P1.79_0	0.2024
intMAL7P1.81_2	0.1459
intMAL7P1.82_2	-0.1364	-0.5178	-0.4272
aMAL7P1.82_1	-0.6819	-0.08706	-0.03654
aMAL7P1.82_0	0.2573
aMAL7P1.83_1		0.1158	0.3705
aMAL7P1.83_0	-0.2567
intMAL7P1.86_2	0.2321	0.3063	0.5584
aMAL7P1.84_1	0.3709	0.8643	0.991
aMAL7P1.84_0	4.806	6.254
aMAL7P1.86_1	0.1052	-0.0006	-0.05963
aMAL7P1.86_0	-0.3672	-0.3612	-0.5357
intMAL7P1.87_2	0.2669	0.2673	0.6352
aMAL7P1.87_0	-0.02815	0.07671	-0.07474	-0.08343
intMAL7P1.88_2	0.4657	0.886	0.7751
aMAL7P1.89_8	-0.2679	-0.1255	-0.4458	-0.5721
aMAL7P1.89_7	-0.356	-0.3002	-0.5978	-0.1309
aMAL7P1.89_6	-0.2993	-0.4088	-0.591
aMAL7P1.89_5	0.1951
aMAL7P1.89_0	0.3484		0.5832
intMAL7P1.91_2		0.262	0.02419
intMAL7P1.89_2	-0.08918	-0.4868	-0.4836
aMAL7P1.91_4	0.1851	0.4718	0.44
aMAL7P1.91_3	0.1194	0.3282	0.1583
aMAL7P1.91_2		-0.01197
aMAL7P1.91_1		-0.1797	-0.2631
aMAL7P1.91_0	0.03109
intMAL7P1.92_2	0.05337	-0.2262	-0.119
aMAL7P1.92_2	-0.1306	-0.407	-0.3528	-0.4018
aMAL7P1.92_1	-0.1757	-0.4041	-0.3646
aMAL7P1.92_0	-0.2481	0.02497	-0.3103	0.1685
intMAL7P1.93_2	-0.3135	-0.6792	-0.6759
aMAL7P1.93_0	-0.7545	-0.6677	-0.5234
intMAL7P1.94_2	-0.1488	-0.3176	-0.2988	-0.06658
aMAL7P1.95_1	-0.3431	-0.5762	-0.5853	-0.3135
aMAL7P1.97_0	0.7788	0.8402
intMAL7P1.98_2	0.333	-0.02638	-0.1997	0.3835
intMAL7P1.100_2		-0.4763
aMAL7P1.99_0	0.1905	0.0225	0.05805
intMAL8P1.1_2	-0.02255	-0.1071	-0.07205	0.3308
aMAL8P1.1_2	-0.3043	-0.4132	-0.2302
aMAL8P1.1_0	-0.2253	-0.4022	-0.5196
intPF08_0006_2	-0.05125	-0.1616	-0.1181
intMAL8P1.10_2	0.1171	0.07815	0.002956
aMAL8P1.10_0	0.09655	-0.00295	0.1865
intMAL8P1.100_2	2.495	3.525	3.521
aMAL8P1.100_1	0.2836	0.2002	0.2652
intMAL8P1.102_2	0.2597	0.2198	0.208
aMAL8P1.101_1	-0.1724	-0.6307	-0.5718
aMAL8P1.101_0		-0.3446	-0.3013
intMAL8P1.101_2	-0.05478	0.09563	0.2575
aMAL8P1.102_1	-0.2115	0.05229	-0.05887
aMAL8P1.102_0	0.01262	0.3385	0.3469
intMAL8P1.103_2	0.1019	0.9477	0.8004
aMAL8P1.103_1	-0.03838	-0.5054	-0.6925
aMAL8P1.103_0	0.253
intMAL8P1.104_2	-0.008041	-0.1368	0.1852	-0.766
aMAL8P1.104_2	0.5626	0.7349	1.092	1.54
aMAL8P1.104_1	0.4549	0.3731	0.7065
aMAL8P1.104_0	-0.4477	-0.6057	-0.8363	-0.4566
intPF08_0093_2	-0.4639	-0.805	-0.7325
aMAL8P1.105_0	0.446	0.8335	0.5872
aMAL8P1.106_0	0.4932	0.9089	1.164
intPF08_0095_2	-0.08954	0.2076	0.3219
aMAL8P1.107_0	-0.7838	-1.041	-0.911
intMAL8P1.108_2		-0.00915	-0.2076
aMAL8P1.108_0	0.2959	0.1646	0.1253
intMAL8P1.109_3	0.8678	0.4169	0.2991	1.335
aMAL8P1.109_1	1.108	1.768	2.028
aMAL8P1.109_0	-0.6819	-0.3887	-0.9177
intMAL8P1.11_2	0.009225	-0.05541	0.04654
aMAL8P1.11_1	-0.2076	-0.396	-0.5926	-0.04422
aMAL8P1.11_0	0.4762
intPF08_0098_2	-0.3469	-0.4926	-0.4617
intMAL8P1.110_2	-0.1311	-0.05393	0.08404
aMAL8P1.110_0	0.6221	1.313	1.355
intMAL8P1.111_2		0.1591
aMAL8P1.111_1	-0.1079	-0.04165	-0.02606
aMAL8P1.111_0	-0.07707	-0.1815	-0.02669	0.9548
aMAL8P1.112_1	0.3009	0.3938
aMAL8P1.112_0	0.3538	0.4621	0.5517	1.128
intMAL8P1.113_2	0.4897	0.2398	0.5691
aMAL8P1.113_8	-0.1139		-0.09305
aMAL8P1.113_7	0.3369	0.05522	0.1313	0.8777
aMAL8P1.113_6	0.6962	0.8681	0.7883	0.5303
aMAL8P1.113_4	0.1192	0.08277	0.2804
aMAL8P1.113_3	-0.008581	-0.2073	-0.2033
aMAL8P1.113_1	0.9199	0.226	0.6946	1.307
aMAL8P1.113_0		0.3066
aMAL8P1.114_0	0.2338	0.1865	0.04242
intMAL8P1.13_2	0.2613	0.3097	0.2592
aMAL8P1.12_1	-0.2301		-0.3177
aMAL8P1.12_0	0.57	1.049	1.127
aMAL8P1.121_0	0.3466	0.4115	0.5058	0.571
intMAL8P1.122_2	0.3184	0.618	0.7424	0.4594
aMAL8P1.122_0	1.424	2.133	2.128	2.537
intMAL8P1.123_2		0.6695
aMAL8P1.123_2	-0.4707		-0.4956
aMAL8P1.123_1	-0.358	-0.4663	-0.2476
aMAL8P1.124_1	-0.2757	-0.07498	-0.1234
aMAL8P1.124_0	0.04835
intMAL8P1.125_3	0.02501	0.1672	-0.06542
intMAL8P1.124_2	0.6582	0.5594	0.7151
aMAL8P1.125_0		-0.282
intMAL8P1.127_1		-0.693	-0.5443
aMAL8P1.126_1	-0.3609	-0.6778	-0.8633
aMAL8P1.126_0	0.2097	-0.3906	-0.1341	0.8781
aMAL8P1.127_1	0.5647	0.5952	0.5884	1.026
aMAL8P1.127_0	0.8502	3.811	3.329	4.353
intMAL8P1.128_3	0.3691	0.04872	-0.04143	0.8054
aMAL8P1.128_0	-0.3958	-0.3336	-0.3741
intMAL8P1.12_2	-0.3018	-0.1498	-0.3487	-0.139
aMAL8P1.13_0	-0.05975	0.02302	0.3165
intPF08_0111_2	-0.1158	-0.486	-0.1859
aMAL8P1.130_1	0.5052	0.5409	0.9236
aMAL8P1.130_0		-0.5892
intPF08_0112_2	0.7065	0.7626	0.8458
aMAL8P1.131_0	0.132	0.8354	1.173
intPF08_0114_2	-0.03679	0.03847	0.5022	-0.2569
aMAL8P1.132_1	-0.1642	0.1902	0.2607
aMAL8P1.132_0	0.08957	0.1135	0.003542	0.03402
intMAL8P1.134_2	0.1443	0.5084	0.633
aMAL8P1.133_0	0.1809	0.3787	0.4241
intMAL8P1.133_2	-0.1797	-0.3077	-0.2094
aMAL8P1.134_1	-0.1698	-0.4761	-0.3317
aMAL8P1.134_0	0.1736	-0.1469	-0.2088	-0.0605
intMAL8P1.135_2	0.1024
aMAL8P1.135_1	0.1116	0.02768	-0.2989
aMAL8P1.135_0	0.3059
aMAL8P1.136_1	0.02554	-0.2952	0.02958
intMAL8P1.137_2		2.087	2.125
intMAL8P1.138_2	-0.6079	-0.7017	-0.5905
aMAL8P1.138_0	0.133
intMAL8P1.139_2	0.3386	0.01937	0.08567
aMAL8P1.139_8	-0.1876	-0.7184	-0.381	-0.1365
aMAL8P1.139_7	0.1583	0.1446	-0.01465
aMAL8P1.139_6	1.402	0.749	1.418	2.863
aMAL8P1.139_3	-0.3898	-0.4135	-0.8456
aMAL8P1.139_2	-0.0132
aMAL8P1.139_1	0.2453	0.01903	-0.2332
aMAL8P1.139_0	0.1956	0.5237	0.2406
aMAL8P1.14_1	0.09283	-0.2678	-0.1035
aMAL8P1.14_0	-0.1787	-0.02737	-0.1082
aMAL8P1.140_1	0.07308
aMAL8P1.140_0		0.04949	0.2216
intMAL8P1.141_3	0.1519	0.05125	-0.1528
intMAL8P1.140_2	0.7137	-0.06637	-0.01098	0.2008
aMAL8P1.141_1	0.01181	0.4469	0.3238
aMAL8P1.141_0	-0.07766	-0.2159	-0.09525	-0.2102
intMAL8P1.142_2	0.7836
aMAL8P1.142_0	0.09237	-0.1491	-0.0726
aMAL8P1.143_2	-0.4064	0.197	-0.007525
aMAL8P1.143_1	0.5887	0.8929	1.133
aMAL8P1.143_0	-0.01588	0.1773	-0.01602	0.6762
intMAL8P1.143_2		0.06695	0.1212
aMAL8P1.144_2	-0.1338		-0.0632
aMAL8P1.144_1	-0.0458	-0.3517	-0.2843
aMAL8P1.144_0	0.00248	0.1133	-0.2405	-0.2496
intMAL8P1.145_2	0.09116	0.00725	-0.2619
aMAL8P1.145_1	0.2476	0.4727	0.3301
aMAL8P1.145_0	0.1975	0.1281	0.07855
intMAL8P1.146_3	0.4688	0.7081	0.6997
aMAL8P1.146_1	-0.1025	-0.3062	-0.2997
aMAL8P1.146_0	-0.0308	-0.3843	-0.3325
intPF08_0128_2	-0.503
aMAL8P1.149_1	0.06235	0.4128	0.3521
aMAL8P1.149_0	0.008191	0.0787	0.09924
intPF08_0011_2	0.3551
aMAL8P1.15_1	-0.3071	-0.5515	-0.6036	-0.04933
aMAL8P1.15_0		0.9181	0.5685
intMAL8P1.149_2	0.04351	0.08203	0.2311
aMAL8P1.150_3	-0.193	0.06841	-0.1608
aMAL8P1.150_2	-0.4054	-0.7774	-1.023
aMAL8P1.150_1	-0.0492	-0.1421	0.07155	0.5526
aMAL8P1.150_0	0.03499	0.5979	0.5297
intMAL8P1.151_2	-0.1605	-0.1708	0.5057	-0.5492
intMAL8P1.150_2	-0.1735	-0.1373	-0.126
aMAL8P1.151_2	0.2414	0.5014	0.3575
aMAL8P1.151_1	-0.05394	0.2166	0.0934
intPF08_0130_2	-0.0849	-0.1169	-0.07153	-0.5466
aMAL8P1.152_1	-0.1084	-0.174	-0.2271
aMAL8P1.152_0	0.06365	-0.3133	-0.3199	0.3713
aMAL8P1.153_3	0.1209	-0.043	-0.268
aMAL8P1.153_2	-0.4546	-0.3253	-0.2912
aMAL8P1.153_1	-0.2202	-0.09359	-0.2596	0.2814
aMAL8P1.153_0		-0.1955
aPF08_0133_2	-0.05946	0.016	0.0009468	-0.5284
aPF08_0133_1		0.02746	0.02724
aMAL8P1.155_0	-0.202	-0.4123	-0.3425	-0.2256
aMAL8P1.154_3	1.54	1.9	1.796	2.237
aMAL8P1.154_2	0.2416	0.1622	0.3168
aMAL8P1.154_0		-0.158	-0.223
aMAL8P1.156_1		0.401
aMAL8P1.156_0	-2.318	-2.323	-3.018	-0.727
intMAL8P1.157_2	0.0855	0.0116	0.02414
aMAL8P1.157_2	-0.2854
intMAL8P1.16_2	0.3337	0.3795	0.5525
aMAL8P1.16_0	0.3096	0.08378
intMAL8P1.160_2	0.4377	1.059	0.9831
aMAL8P1.160_0	-0.153	-0.2778	-0.4048
intMAL8P1.161_2	0.403	-0.2218	-0.04549	0.622
intMAL8P1.162_2		-0.2405	-0.4793
aMAL8P1.162_0	0.07396	0.4597	0.6366
intMAL8P1.163_2	0.07804	-0.007707	-0.2009
aMAL8P1.17_1	0.2626	0.2514
aMAL8P1.17_0	-0.2078	-0.2277	-0.1249	-0.3155
intMAL8P1.18_2		0.4514
aMAL8P1.18_2	0.2501
aMAL8P1.18_0	-0.2117	-1.128	-0.8593
intPF08_0018_2	0.04657
intMAL8P1.19_2	-0.06211	0.2168	0.49
aMAL8P1.19_1	0.1064	0.03591	0.4646
aMAL8P1.2_1	0.3587	0.3462	0.5867
aMAL8P1.2_0	0.05515
intMAL8P1.20_2	0.07297	-0.155	-0.3677
aMAL8P1.20_1	-0.1761	-0.5815	-0.6125	-0.7464
aMAL8P1.20_0	0.01974	-0.006257	0.00828
aMAL8P1.200_0	0.2719	0.697	0.5961	0.2683
intMAL8P1.201_2	-0.2147	-0.2394	-0.4284	-0.1904
intMAL8P1.200_2	-0.2667	-0.1534
aMAL8P1.201_1	-0.1496	-0.5184	-0.4988
aMAL8P1.201_0	0.2426	-0.1106	-0.06237
intMAL8P1.202_2	-0.2001	-0.2008	-0.3023	-0.3873
intMAL8P1.203_2	-0.1138	-0.1784	-0.3646	-0.2696
aMAL8P1.203_2	0.357
aMAL8P1.203_1	-0.456	-0.8278	-0.6508	-0.5558
aMAL8P1.203_0	0.2075	0.4575	0.1029
intMAL8P1.204_3		0.4852
aMAL8P1.204_1	1.399	1.523	2.211	2.111
aMAL8P1.204_0	0.4232	1.71
intMAL8P1.205_2	0.1597
aMAL8P1.205_1	-0.05617	0.3316	0.3058
aMAL8P1.205_0	0.2281	0.4606	0.6468
intMAL8P1.206_3	-0.05344
aMAL8P1.206_0	-0.03907	-0.1366	-0.06648	0.0525
intMAL8P1.209_2	0.5646	0.9533	0.9159
intMAL8P1.21_2	0.1165	0.394	0.5436
aMAL8P1.21_0	-0.4444	-0.9144	-0.6786
intMAL8P1.210_2	0.1481	0.01526	0.219
intMAL8P1.211_2	-0.2312	-0.203	-0.2357
intMAL8P1.320_2	0.2058	0.3499	0.5193
intMAL8P1.213_2	0.07928	0.3158
intMAL8P1.22_2	-0.1741	-0.4592	-0.4205
intMAL8P1.23_2		0.016
aMAL8P1.23_9	-0.05345	0.05885	-0.1256
aMAL8P1.23_8	-0.02665	-0.1388	0.06785
aMAL8P1.23_7	0.6213	0.9614	0.8664
aMAL8P1.23_5	0.2029	0.4228	0.5593
aMAL8P1.23_3	-0.2576
aMAL8P1.23_2		0.4601	0.4662
aMAL8P1.23_12	-0.1628	-0.2561	-0.3536	-0.1636
aMAL8P1.23_11	0.2699	0.8433	0.9725	-0.1546
aMAL8P1.23_10	0.1468	0.05864	0.07845	0.1544
aMAL8P1.23_1	-0.1893	0.0441	0.1991
aMAL8P1.23_0	0.3665	0.5723	0.412	0.3999
aMAL8P1.24_1	-0.1554	-0.03038	-0.3552
aMAL8P1.24_0	0.3402
intPF08_0024_2	-0.07153	-0.1139	0.06485
aMAL8P1.25_1	0.183	0.01364	0.1093
aMAL8P1.25_0	0.2141	0.3562	0.4231
intMAL8P1.26_2	-0.4215
intMAL8P1.25a_2	-0.08923	-0.2772	-0.473
aMAL8P1.26_0	0.2038	0.3193	0.1532	0.5853
aMAL8P1.27_0	0.2612	0.7369	0.7271	0.3768
intMAL8P1.27_2	0.328	0.1988	0.4552
intMAL8P1.29_2	0.1231	0.00655	0.1572	0.5191
intMAL8P1.28_2	-0.102
aMAL8P1.29_2	-0.2501	-0.2548	-0.1202
aMAL8P1.29_1	0.2309	0.2186	0.3117
intMAL8P1.3_2	0.2492	0.01817	0.2548
intMAL8P1.30_2	0.5625	0.7827	0.6312	0.7809
aMAL8P1.30_1	0.4812	0.7748	0.7732
aMAL8P1.30_0	0.559	2.584	2.323
intMAL8P1.300_3	-0.03712	-0.3361	0.03664
aMAL8P1.300_0	-0.8667	-0.7986	-0.9028
intMAL8P1.31_2	0.2464	0.1143	-0.1241	-0.2979
aMAL8P1.31_0	0.2055	0.199	0.06395	0.1623
intMAL8P1.310_2	0.8131	0.9841	0.9686
aMAL8P1.310_0	0.4815	0.9885	1.133	0.5306
intMAL8P1.33_2	1.059	1.239	1.066	1.839
aMAL8P1.32_1	-0.03346	0.1547	0.1356
aMAL8P1.32_0	-0.5303	-0.7966	-0.6575
aMAL8P1.33_1	0.3894	0.6317	0.5679
aMAL8P1.33_0	0.3841	0.495	0.6144
intMAL8P1.34_2	-0.06375	0.2838	0.358
aMAL8P1.34_1	-0.2347	0.1317	-0.1231
aMAL8P1.34_0	0.0649	0.03638	0.1422	0.5532
intPF08_0030_2	-0.4115	-0.3255	-0.1914	-0.499
intPF08_0032_2	-0.144	-0.2843	-0.3073
intMAL8P1.36_3	-0.3577	-1.037	-0.8861
aMAL8P1.36_0	0.1246
aMAL8P1.37_1	0.2632
aMAL8P1.37_0	-0.2181	-0.1737	-0.1711
aMAL8P1.38_0	0.5159	0.6802	0.7811	0.7058
intMAL8P1.4_3	0.193	0.6498	0.3132	0.1181
aMAL8P1.4_1	0.07185	-0.05599	-0.1226	0.05675
aMAL8P1.4_0	0.2296
intMAL8P1.40_2	0.09781
aMAL8P1.40_0	-0.4084	-1.013	-0.8662
intMAL8P1.42_2	0.1531	0.2796	0.411
intMAL8P1.41_2		-0.3174
aMAL8P1.41_0	0.01484	0.0112
aMAL8P1.42_1	0.0623	-0.05662	-0.08017
aMAL8P1.42_0	0.02965	0.1511	0.06309
aMAL8P1.43_0	-0.2988	-0.2779	-0.5734
intMAL8P1.45_2	0.2442	0.1897	0.2695	0.2306
intMAL8P1.43_2	-0.05973	-0.1791	-0.1436
aMAL8P1.45_1		-0.1008	-0.1572
intMAL8P1.46_2	0.6983	2.542		5.136
intMAL8P1.47_2	0.0125	-0.3043	-0.159	0.02887
aMAL8P1.47_1	0.1927	0.5133	0.2708	0.3116
aMAL8P1.47_0	-0.2456	-0.1016	-0.1113
intMAL8P1.48_2	0.2564	0.8013	0.8028
aMAL8P1.48_0		-0.1167
aMAL8P1.49_2			-0.3674
aMAL8P1.49_1	0.1969	0.6962	0.6084
aMAL8P1.49_0	-0.3904	-0.278	-0.272
aMAL8P1.50_0	0.2885		-0.06174
aMAL8P1.51_0	0.06756	-0.00144	0.0528	-0.0582
intMAL8P1.52_3	0.006635	0.07539	0.1303
aMAL8P1.52_0	-0.3708	-0.5025	-0.3842
intMAL8P1.53_2		1.873
aMAL8P1.53_1	-0.332	-0.08049	-0.3638
aMAL8P1.53_0	0.4987	0.6835	0.7559	0.0899
intMAL8P1.55_2	0.7644	0.8689	0.9768	1.722
intMAL8P1.54_2	-2.101	-1.874	-2.653	-0.385
aMAL8P1.54_1	-0.5386		-0.2524
aMAL8P1.54_0		-0.02205	-0.3793
aMAL8P1.55_1	0.2821	0.5075	0.1074
intMAL8P1.57_2		0.1258	0.3208
aMAL8P1.57_1	0.3828	0.5278	0.5796
aMAL8P1.57_0	0.3189	0.1435	0.266
intMAL8P1.58_2	-0.1315	-0.05849	-0.4901	-0.01574
aMAL8P1.58_1			-0.04418
aMAL8P1.58_0	-0.1657	-0.3909	-0.4496
aMAL8P1.59_0	0.7803	0.6958	0.8937	1.572
intMAL8P1.6_2	0.1958
aMAL8P1.60_2	-0.2132	-0.143	-0.3238
aMAL8P1.60_1	0.2891	0.4936	0.2183	0.7429
aMAL8P1.60_0	-0.1119
aMAL8P1.61_1	-0.2207	-0.5114	-0.585
intMAL8P1.62_2	0.2854	0.3305	0.3583
aMAL8P1.62_0	-0.3165	-0.9869	-0.337
intMAL8P1.63_2	0.02477	0.09106	-0.07146
intPF08_0053_2	-0.07429	-0.1187
intMAL8P1.64_3	0.1676
aMAL8P1.64_1	0.2781	0.1009	0.1045
aMAL8P1.64_0	1.401	1.129	1.27	2.049
aMAL8P1.65_1		-0.1141
aMAL8P1.65_0	-0.2565	-0.1903	-0.2027
intMAL8P1.66_2	0.3236	-0.04645	-0.0521
aMAL8P1.66_0		0.2937	0.08521
intMAL8P1.67_2	0.6016	0.8516	0.7804	1.039
intMAL8P1.68_2	0.6972	1.394	1.505
aMAL8P1.68_1	0.1698	0.3763	0.4977
aMAL8P1.68_0	0.3401	0.196	0.4934
intMAL8P1.69_2	0.1979	0.2621	0.3483
aMAL8P1.7_2	-0.3301	-0.4181	-0.3786
aMAL8P1.7_1	-0.5878
aMAL8P1.7_0	-0.5252	-0.6615	-0.5382	-0.02584
intMAL8P1.70_2	0.09948	0.2344
aMAL8P1.70_1	-0.3233	0.2489	0.2381
aMAL8P1.70_0	0.446
aMAL8P1.71_1	0.2362	0.1052	0.1244
aMAL8P1.71_0	-0.2836
intMAL8P1.72_2	0.8265	0.0329	-0.2565
aMAL8P1.72_0		0.1611
aMAL8P1.73_0	-0.1446	-0.367	-0.1567
aMAL8P1.74_1	1.229	1.17	1.18
aMAL8P1.75_0	-0.2768	-0.747	-0.6385	-0.4153
intPF08_0062_2	-0.395	-0.183	-0.3507
aMAL8P1.76_0	0.1093
intMAL8P1.77_2	-0.05763	0.1476	0.2876
aMAL8P1.77_0	-0.5823	-0.2689	-0.3777
intMAL8P1.78_2	0.02654	-0.04867	-0.02237
aMAL8P1.78_0	0.4254	0.5186	0.5284
intMAL8P1.80_2	-0.0685	-0.5683	-0.2734
aMAL8P1.79_0	0.8137	0.4018	0.617
aMAL8P1.8_1	-0.1664	-0.638	-0.8596
intMAL8P1.79_2	0.7537	0.768	0.6711	0.5854
aMAL8P1.80_1	0.2549	0.3938	0.4054	0.6251
aMAL8P1.80_0	-0.6938	-1.214	-1.205	-0.3726
intMAL8P1.81_1	-0.4285	-0.3068	-0.316	-0.3534
aMAL8P1.81_0	0.04609	0.04696	-0.03231
intMAL8P1.82_2		-0.1088	0.03602
aMAL8P1.82_2	-0.2096	-0.1683	-0.1435
aMAL8P1.82_1	-0.02067	-0.2413	-0.4189	-0.05058
aMAL8P1.82_0		0.8071
intMAL8P1.83_2			-0.3728
aMAL8P1.83_0	0.493	0.3494	0.3866	0.4938
aMAL8P1.84_1	0.2937
aMAL8P1.84_0	-0.355	-0.7338	-0.6082
intMAL8P1.85_2	0.3227	-0.1341	0.007947
intMAL8P1.84_2	-0.08153	-0.2431	-0.0223
aMAL8P1.85_0	-0.7352	-1.019	-0.7673
intPF08_0070_2	-0.3357	-0.3156	-0.3635
aMAL8P1.86_0	-0.213	-0.02415	-0.01038
intMAL8P1.90_2	0.2153	-0.347	-0.09943
aMAL8P1.88_1		0.7525	0.1459
aMAL8P1.88_0	0.1788	0.4342	0.5239
intMAL8P1.9_2	0.008414	-0.2908	-0.2168
aMAL8P1.9_0	-0.08349	0.1143	-0.1086	-0.2608
intMAL8P1.91_2	0.2249	1.304	1.298
intMAL8P1.88_2	-0.08627		-0.1295
aMAL8P1.91_1	0.5578	0.4973	0.8804
aMAL8P1.92_1	-0.2279	-0.3885	-0.4897
aMAL8P1.92_0	0.6145	0.8548	0.8834
intMAL8P1.93_2	1.803	2.634	2.183	2.979
aMAL8P1.93_0	-0.05063	0.3526	0.3086
intMAL8P1.95_2	-0.2013
aMAL8P1.95_0	1.635	0.09942
intMAL8P1.96_2	2.165	2.078	1.934	2.555
intMAL8P1.97_2	0.0202	0.09295	-0.04298
aMAL8P1.97_1	0.06708
aMAL8P1.97_0	0.1825	0.5601	0.5345
aMAL8P1.98_0	-0.1409	0.06858	-0.1876	0.4013
intPF07_0002_2		0.114
intPF07_0004_2	0.1064	0.2636	0.02425	0.1901
aPF07_0004_0		-0.08682
intPF07_0005_2	-0.0885	-0.4452	-0.4908
aPF07_0005_1	0.1154	-0.07116	-0.2908
intPF07_0006_2	-0.1306	-0.06111	-0.1102
aPF07_0006_1	0.1114	0.2818	0.1371
aPF07_0006_0	-0.2509	-0.1194	-0.1591
intPF07_0007_2	-0.1052		-0.2682
aPF07_0007_0		1.111
intPF07_0008_2	0.1536	0.2372	0.5227
aPF07_0008_0	0.5691	-0.1058	0.2696
intPF07_0009_2	0.2431	0.8244	0.5511
intPF07_0011_2	2.17		3.418	3.24
intMAL7P1.10_2	0.45	0.3503	0.483
aPF07_0010_2	0.0914
aPF07_0010_1	0.1939	0.6126	0.2272
aPF07_0011_0		-0.01067
intPF07_0012_2	-0.3507	-0.3501	-0.5637
intMAL7P1.11_2	0.4839	0.4518	0.4545	0.5758
aPF07_0012_2	0.05353	0.3472	0.5242
aPF07_0012_1	0.1302	0.1979	0.3071
aPF07_0012_0	0.2545
intPF07_0013_2	-0.02343	-0.3059	-0.6376
aPF07_0013_1	-0.02112	-0.05916	0.0055
aPF07_0013_0	-0.1623	-0.206	-0.09452
intPF07_0014_2	-0.4161	-0.1533	-0.1629
aPF07_0014_1		0.2214
intPF07_0015_2	0.1521	0.4529	0.4931	0.2696
aPF07_0015_1	-0.01398	-0.05794	-0.5195
aPF07_0015_0	0.4579
intPF07_0016_2	0.09431	0.02546	0.1399
aPF07_0016_1	-0.02375	0.02102	0.02133
aPF07_0016_0	0.17
intPF07_0017_2	0.4993	1.485	1.131	2.253
aPF07_0017_1	0.284	0.6826	0.7616
aPF07_0017_0	-0.02036	0.1817	0.227
intPF07_0018_2	0.1531	0.4926	0.3932
aPF07_0018_1	0.2735	0.32
aPF07_0018_0	-0.2443	-0.5036	-0.6125
intPF07_0019_3	-0.0241	-0.2006	-0.243
aPF07_0019_1	0.515	0.8811
aPF07_0019_0	0.1172	0.05857	-0.2256
intPF07_0020_2	0.4853	0.3986	0.6862	0.2059
aPF07_0020_1		0.05803
aPF07_0020_0	-0.03893	-0.2401	-0.2445	0.1127
intPF07_0021_2	0.8475	1.014	0.9973
aPF07_0021_1	-0.01869	-0.04705	-0.1624
aPF07_0021_0		-0.1834
aPF07_0022_2	0.1919	0.2897	0.3414
aPF07_0022_1	0.02169
aPF07_0022_0	3.67	5.237
intPF07_0023_2	0.09127	-0.1503	-0.1261
aPF07_0023_1	0.00725	0.08886	0.02005
aPF07_0023_0	-0.1449	-0.1832	0.0021	0.8354
intPF07_0024_2	-0.01742	-0.3712	-0.4057
aPF07_0024_4	0.08964	0.4497	0.4967	-0.3015
aPF07_0024_2	0.5187	0.3487
aPF07_0024_0		-0.08862	-0.2863
intPF07_0025_2	0.391	1.146	1.097
aPF07_0025_0	-0.2049	-0.376	-0.3578
intPF07_0026_2	0.2061	0.2271	0.0082
aPF07_0026_1	0.2262	0.2374	0.3626
aPF07_0026_0	0.1834	0.01614	0.06077	-0.2122
intPF07_0027_2	0.01515	-0.05304	-0.1314
aPF07_0027_0	-0.2746	-0.3263	-0.6988	-0.00418
intMAL7P1.26_2	-0.2206	-0.2034	-0.4463
aPF07_0028_1	-0.3191	-0.3213	-0.8719	0.07054
aPF07_0029_0	-0.1436	0.5015	0.6676
intPF07_0030_2		3.753
aPF07_0030_1	0.2711	0.7947	0.8019	0.1464
intPF07_0031_3	-0.3123	-0.2968	-0.1666
aPF07_0033_1	-0.2022	0.2219	0.2008	0.5469
aPF07_0033_0		-0.3234	-0.2586
intPF07_0034_3	-0.06617	-0.4761	0.05859
aPF07_0034_0	0.5908	0.3121	0.5185	0.0321
aPF07_0035_0	-0.1559	0.3651	0.49
aPF07_0036_0	-0.231	-0.6982	-0.3335
intPF07_0036_2	0.7437	1.244	1.426
aPF07_0037_3		1.337
aPF07_0037_2	-0.1684	-1.24	-0.8722
aPF07_0037_1	0.5225	0.5004	0.3792
aPF07_0037_0	-0.2423	-0.2155	-0.3402	-0.2248
aPF07_0038_1	-0.3803	-0.7776	-0.6125
intPF07_0039_2	0.00415	-0.1627	-0.1477
intPF07_0038_2	-0.009036
aPF07_0039_0	0.1539
aPF07_0040_0	0.191	0.1833	0.2459
intPF07_0041_2	-0.06769	-0.1239	-0.2639
intMAL7P1.30_2	-0.3224	-0.9843	-0.5642
aPF07_0041_1	-0.0223	-0.2984	-0.2701
aPF07_0041_0	-0.1574	-0.08223	-0.1674	0.5207
intPF07_0042_2	0.1956	0.08315	0.2336	0.3178
aPF07_0042_4	-0.02683	0.211	0.4017
aPF07_0042_3	0.0727	0.09281	0.1709
intPF07_0043_2	0.1139
intMAL7P1.33_2	1.488	1.774	2.076	2.896
aPF07_0043_0	-0.1686	-0.1383	-0.01551
aPF07_0044_0		1.197
intPF07_0046_2		-0.9058	-0.7225
intPF07_0044_2	0.09035	0.4258	0.4314	-0.009928
aPF07_0045_1	0.1899	0.2755	0.4774
aPF07_0045_0	0.7446	0.8262	1.098	1.663
intPF07_0045_2	0.15	-0.1593	-0.1902
aPF07_0046_1	-0.198	-0.002905	-0.04203
aPF07_0046_0	-0.09078	-0.4124	-0.57
aPF07_0047_1	2.726	4.122		3.943
intPF07_0053_2	-0.6529	-0.5329	-0.8177
aPF07_0053_5	-0.07921	-0.304	0.05782
aPF07_0053_4	-0.2786	-0.1586	-0.2128
aPF07_0053_3	0.2877	0.2112	0.6016
aPF07_0053_2	0.2167	0.5002	0.4612
aPF07_0053_1	0.6349	0.7287
aPF07_0053_0	2.085	2.03	2.104	3.093
aPF07_0054_0	0.1364
intPF07_0055_2	-0.05655	0.7956	0.4591
aPF07_0055_0	0.1689		-0.2959
intPF07_0056_2		-0.01403
aPF07_0056_1		0.02584
aPF07_0056_0	-0.06641		-0.2053
aPF07_0057_1	0.2068
aPF07_0057_0	0.08612	0.01846	0.1613
intPF07_0058_2	-0.2562	-0.2974	-0.2381	0.04094
aPF07_0058_0	-0.03707	-0.03528	-0.1327	0.5282
intPF07_0059_2	-0.07708	0.02602	-0.04459
aPF07_0059_0	0.1285	0.1593	0.2208
aPF07_0060_0	-0.3312	-0.2293	-0.09829
intPF07_0061_2	0.3908	-0.04011	0.1324
intPF07_0060_2	-0.2676	0.3057	0.02016
aPF07_0061_3		1.468	1.192
aPF07_0061_0	-0.4202	-0.4564	-0.317	-0.2467
aPF07_0062_1	-0.0053	0.155	-0.05414
aPF07_0062_0	0.4543	0.7072	0.6286	0.4901
intPF07_0063_2	-0.3492	-0.5702	-0.5952	-0.5219
intPF07_0064_2	0.272	0.3517	0.1342
aPF07_0064_0	0.1921
intPF07_0065_2	0.07304	0.2801	0.09206
aPF07_0065_1	0.1599	-0.1708	-0.006515
intPF07_0066_3	0.0004	0.2316	-0.04291
aPF07_0066_1	0.5164	0.7205	0.8203
intMAL7P1.76_2	0.01579	0.06786	-0.00925
aPF07_0067_1	0.1807		0.4537
aPF07_0067_0	0.1591	-0.2082	-0.1409
intPF07_0069_2	-0.3306	-0.2169	-0.4887
aPF07_0069_1	-0.4497	-1.166
intPF07_0070_2	-0.1585	-0.3393
intPF07_0071_2	-0.4193
aPF07_0071_1	0.4019	0.8795	0.8278
aPF07_0072_0	-0.4001	-0.3858	-0.7538	-0.4763
aPF07_0073_0	-0.2051	-0.2353	-0.4488	0.3149
intPF07_0074_2	0.4426	0.2927	0.4824
aPF07_0074_2	-0.1719	0.1602	-0.02715
aPF07_0074_1	0.3434	-0.1377	0.02785	0.6375
aPF07_0074_0		0.51
aPF07_0075_1	-0.01995	-0.5447	-0.4134
aPF07_0075_0	0.4355	0.7625	0.6927
intPF07_0076_2	0.07998	0.06645	-0.06586	0.2796
intMAL7P1.97_2	-0.03997	0.0566	-0.09467
aPF07_0076_0	-0.7482	-0.6879	-0.7857
intPF07_0077_2	0.3177	0.5799	0.5508
aPF07_0077_1	0.4439	0.6834	0.829
aPF07_0077_0	-0.514	-0.3447	-0.3284
intPF07_0078_2	0.04463
aPF07_0078_1	0.3392	0.2828	0.1973
intPF07_0079_3	-0.0383	-0.01358	-0.1183	-0.2181
aPF07_0079_0	0.3957	0.4263	0.71
intPF07_0080_2	0.4901	0.9576	0.9549	1.335
aPF07_0080_0	-0.1182	0.06238	-0.09481
intPF07_0082_2	-0.785	-1.056	-0.7115
intPF07_0081_3	-0.3387	-0.1029	-0.2754
aPF07_0081_1	3.859	5.577	5.494	5.412
aPF07_0081_0	-0.2752	-0.4232	-0.56	-0.1818
aPF07_0082_4	-0.08638
aPF07_0082_3	-0.193	0.1681	-0.3439
aPF07_0082_1	-0.1114	-0.7308	-0.5938	0.09539
aPF07_0082_0	-0.2665	-0.06512	0.007293	0.04498
aPF07_0083_0	-0.0036	0.2314
intPF07_0083_2	-0.2543	-0.6037	-0.7415	-0.2592
intPF07_0085_2	0.01207	0.2199	0.1986	0.4901
aPF07_0085_1	-0.04975	-0.08106	-0.02704
aPF07_0085_0	-0.07089	-0.3341	-0.6107
intPF07_0086_2	0.3593	-0.03345	0.2701
aPF07_0086_5	0.05187	-0.1039	0.01052
aPF07_0086_4	-0.2283	-0.3238	-0.486
aPF07_0086_3	-0.3253	-0.4146	-0.1949	0.4719
aPF07_0086_2	1.225		1.484
aPF07_0086_1	3.401	3.803	3.761	4.997
aPF07_0086_0	0.32	0.3157	0.6664	-0.03617
intPF07_0087_3		0.5627
aPF07_0087_0		-0.1177
intPF07_0088_2		0.458
aPF07_0088_0	-0.4931	-0.2213	-0.04583
intPF07_0089_2	0.1392	-0.1618	-0.1968
aPF07_0089_1		0.02321
intPF07_0090_3	-0.03671	0.2858	0.1214	-0.02457
aPF07_0090_0	1.412	2.289	2.907	1.201
intPF07_0091_2	-0.196	-0.477	-0.4101	-0.06469
aPF07_0091_0	0.2309	0.1705	-0.02699	0.4717
intPF07_0092_2	0.08126	-0.266	-0.137
aPF07_0092_1	0.08173	0.08322	0.2022	0.1506
aPF07_0092_0	-0.22	-0.497	-0.6529	-0.1612
intPF07_0093_3	0.0888	0.2887	0.2346
aPF07_0093_0	-0.5145	-0.1855	-0.4684	-0.2414
intPF07_0094_2	-0.4412	-0.2014	-0.3927
aPF07_0094_0		-0.3682
aPF07_0095_0	-0.08281	-0.3869	-0.05095
intPF07_0095_2		-0.3846	-0.91
intMAL7P1.124_2	2.929	4.696	4.18
aPF07_0096_1	-0.3892	-0.5535	-0.5489
aPF07_0096_0	0.06182
intPF07_0097_1	0.239
aPF07_0097_2	-0.1393	0.04415	0.02503
aPF07_0097_0		-0.102
intPF07_0099_2	0.2467	0.1294	0.399
aPF07_0098_0	0.283	0.2183	-0.1164
intPF07_0100_2	-0.4205	-0.5919	-0.6363
intPF07_0098_2	-0.0411	-0.2007	-0.1587
aPF07_0099_0	0.1882
aPF07_0100_1	0.0199	-0.3149	-0.261
aPF07_0101_2	-0.126	0.4838	0.2838
aPF07_0101_1	0.2646
aPF07_0101_0	0.03375	-0.007914	-0.09535
intPF07_0102_2	-0.237	-0.07469	-0.1659	-0.2019
intMAL7P1.130_2	0.03225	0.08893	-0.278
intPF07_0103_3		1.904	1.895	2.622
aPF07_0103_0		0.5124
intPF07_0104_2	0.06442	0.1108	-0.108
aPF07_0104_1	-0.127		-0.2358
aPF07_0104_0	0.04198
intPF07_0105_2	0.6288	1.251	1.48
aPF07_0105_1	0.02445	0.1092	-0.02085
aPF07_0105_0	0.03629	-0.3332	-0.1191	-0.2195
intPF07_0106_2		-0.1144	-0.175
aPF07_0106_0	-0.3048
intPF07_0107_2	-0.01155	0.08785	0.01728
aPF07_0107_1	-0.268	-0.2172	-0.185	-0.4663
aPF07_0107_0	0.2628	0.4646	0.3556
aPF07_0108_1	-0.1446	-0.5841	-0.4893
aPF07_0108_0	-0.1078	-0.4744	-0.398	-0.399
aPF07_0109_0	-0.1286	-0.3186	-0.4011
intPF07_0110_2	-0.1535	0.03585	-0.08441
intPF07_0109_2		-0.6231
aPF07_0110_0	-0.2932		-0.2508
intPF07_0111_2	0.09598	0.2346	0.415
aPF07_0111_1	-0.1383	0.2459	0.09315
aPF07_0111_0	0.264
aPF07_0112_0	0.295
aPF07_0113_1	-0.009836	0.5035	0.2867
intPF07_0114_2	-0.2195	-0.2885	-0.3925	-0.3245
aPF07_0114_1	-0.2969	0.0368	-0.05127
intPF07_0115_3	-0.2679	-0.1545	-0.224
aPF07_0115_2	0.2796	-0.006063	0.069	0.3226
aPF07_0115_0	-0.07702	-0.3017	-0.05013
intPF07_0116_2	0.0165	0.0573	0.2162
aPF07_0116_1	-0.1651	-0.6135	-0.4146	-0.4242
aPF07_0116_0	0.2797	0.9103	0.9158
intPF07_0117_2	-0.3412	-0.5011	-0.3155
aPF07_0117_0	-0.3596	-0.1526	0.1089	-0.1387
aPF07_0118_7	0.01732	0.4956	0.5915
aPF07_0118_6	0.0687
aPF07_0118_5	-0.2265	-0.2548	-0.4825
aPF07_0118_4	0.2659	1.086
aPF07_0118_2	2.729
aPF07_0118_1	0.1252	0.1764	0.4566
aPF07_0118_0	0.4349		0.4807
intMAL7P1.154_2	0.3184	0.5384	0.7149
intPF07_0120_2	0.9605	-0.3053	-0.2213
aPF07_0120_3	-0.2687	-0.248	-0.4492
aPF07_0120_1	0.1042	0.2768	0.3032
aPF07_0120_0	0.8138	1.127	1.115	0.1856
aPF07_0121_0		0.1759
intPF07_0122_2		0.4448
intPF07_0121_2		-0.4396	-0.4139
aPF07_0122_0	0.3642	0.6225	0.8568
intPF07_0123_2	-0.2491	-0.2137	-0.2039	0.1063
aPF07_0124_0		-0.2674
intPF07_0125_2	-0.5238
aPF07_0125_1	0.2765	0.5449
aPF07_0125_0	-0.4634	-0.564	-0.414
intPF07_0126_3	0.0592	0.124	0.3826
aPF07_0126_1	0.3797
aPF07_0126_0		-0.555
intPF07_0127_2	-0.1114	-0.2167	-0.08865	-0.4325
aPF07_0127_0	-0.1388	-0.2605	-0.3253
intPF07_0129_2		-0.1626
aPF07_0129_1	-0.1297	0.1718	0.3022
aPF07_0129_0	-0.2586	-0.3976	-0.3418
intPF08_0001_2	0.258	-0.1812	-0.3423
aPF08_0001_0	0.3887	-0.1057	-0.08158	-0.01111
aPF08_0002_2	0.2885
aPF08_0002_1	0.6677	1.803	0.5316	2.083
intPF08_0003_2	-0.04197	-0.2165	-0.06539
aPF08_0003_1	0.3191	0.4216	0.4198
aPF08_0003_0	0.06025	-0.1667	-0.3561	-0.2664
intPF08_0004_2	-0.0288	-0.1226	-0.4641
intPF08_0005_2	-0.3383	-0.4729	-0.3325	-0.4488
aPF08_0005_0	-0.2619	-0.6247	-0.7633
aPF08_0006_0	0.1673	-0.1393	0.05213
aPF08_0007_0	0.8135	0.909	0.6944
intPF08_0008_2	0.1293		0.1298
aPF08_0008_1	-0.05914		-0.2236
aPF08_0008_0		1.262	0.7075	2.11
intPF08_0009_2	0.5228	0.8257	0.7551	0.5905
intPF08_0010_2	-0.3785	-0.2401	-0.2563
aPF08_0010_1	-0.1583	-0.4885	-0.419
aPF08_0010_0	-0.1356	-0.0941	-0.3089
intMAL8P1.15_2	-0.2018	-0.3304	-0.5649
aPF08_0011_2	0.459	0.4722	0.6185	0.7231
aPF08_0011_0	-0.03053	-0.3611	-0.2625	-0.2783
intPF08_0012_2	0.09642	1.031	1.08	0.9489
aPF08_0012_3	-0.3479	-0.5979	-0.4475
aPF08_0012_2	0.2974	0.2432	0.3514
aPF08_0012_1	-0.1605	-0.4071
intPF08_0013_2	-0.528	-0.5744	-0.4993	-0.1316
aPF08_0013_1	0.1739	0.0833	-0.1326	0.7004
aPF08_0013_0	0.4117	0.3706	0.2246
intPF08_0014_2	0.1592
aPF08_0015_0	-0.4043		0.04004
aPF08_0016_1	0.07449	-0.1933	-0.2443
aPF08_0016_0		0.07636	-0.3265
intPF08_0017_2	0.8226	0.6804	0.9134	1.156
aPF08_0017_1	-0.1786		-0.5838
aPF08_0017_0	-0.08152
aPF08_0018_2	-0.03918	0.1527	-0.1285
aPF08_0018_1	1.301	1.37	1.071
aPF08_0018_0	0.3877	0.8315	0.9075
intPF08_0019_2		0.1336
aPF08_0019_0	-0.06604	-0.1738	-0.5841	-0.1104
intPF08_0020_2	0.1225		0.1849
aPF08_0020_1	-0.5909	-0.7412	-0.3431
intPF08_0021_2	-0.2048	0.2371	0.279
aPF08_0021_1	-0.04085	-0.2456	-0.07141
aPF08_0021_0	-0.4051	-0.5234	-0.6083
intPF08_0022_2	-0.036	-0.1026	-0.0481
aPF08_0022_0	-0.1795	-0.3563	0.01599	-0.7451
intPF08_0023_2	0.1247	0.3604	0.3698	-0.4389
aPF08_0023_1	0.01605	-0.2441	-0.4651
intPF08_0025_2	0.2889		0.2459
intMAL8P1.25_2	-0.1057
aPF08_0024_0	0.4045
aPF08_0025_0	0.0543	0.02722	-0.003282	0.8038
intPF08_0026_3		0.1343
aPF08_0026_1	0.2412
aPF08_0027_1	-0.2749	-0.07042	-0.03
aPF08_0027_0	-0.3047	-0.3767	-0.5692
intPF08_0028_2	0.03454	-0.2393	-0.06338
aPF08_0028_1	0.178	0.5571	0.4701	0.3574
aPF08_0028_0	3.812
intPF08_0029_2	0.3768	0.6141	0.5672	0.1131
aPF08_0029_1		0.6404
aPF08_0029_0	0.5746	0.6162	0.8212
intMAL8P1.35_2	0.1612	0.09696	0.2727
aPF08_0030_0	0.114	0.1136	-0.007958	-0.2638
intPF08_0031_2	0.1191	0.5624	0.8619
aPF08_0032_1	-0.4994	-0.3947	-0.727
aPF08_0032_0		-0.2671	-0.2788
intPF08_0033_2	-0.0521	0.1103	-0.1125	0.06407
aPF08_0033_1	-0.0158	0.3103	0.4069	-0.0494
aPF08_0033_0	0.1539	0.4415	0.62
intPF08_0034_2	-0.06538	0.03695	0.06788
intMAL8P1.38_2	0.2306	0.2256	0.0177
aPF08_0034_2	0.7202	0.9721	1.048	1.569
aPF08_0034_1	0.3375	0.5581	0.6508
aPF08_0034_0	0.1584	0.1265	-0.2354	0.1403
intPF08_0035_2	-0.2066	-0.1731	-0.3399
aPF08_0035_1	0.2412	0.2627	0.02933
aPF08_0035_0	0.1675	-0.3016	-0.1417
intPF08_0036_2	0.1074	0.2621	0.2069	0.161
aPF08_0036_1		0.5543	0.8635	0.06575
aPF08_0036_0	0.5605	0.8886	0.7722
intMAL8P1.49_2	-0.00755		0.2646
aPF08_0037_0	-0.2933
intPF08_0038_2	-0.2725	-0.4669	-0.5659	0.1189
intMAL8P1.50_2	0.1699	0.4996	0.2806	0.4682
aPF08_0038_1	-0.1031
aPF08_0038_0	-0.06784	-0.3867	-0.2228
intPF08_0039_3	0.2133		-0.1759
aPF08_0039_0	0.3718	0.2062	0.07409	0.01813
intPF08_0041_2	-0.09697	-0.4253	-0.1202
intPF08_0040_2	0.5471	0.4377	0.1324	0.9588
aPF08_0040_1	-0.08611	0.3701	0.1257
aPF08_0040_0	-0.5156	-0.1325	-0.1044	-0.6694
intPF08_0042_2	0.06395
aPF08_0042_1	-0.4609	-0.5036	-0.3815
aPF08_0042_0	0.1887	0.1034	-0.02343	-0.002511
intPF08_0043_2	-0.6062	-0.7176	-0.9782
aPF08_0043_0	-0.1528	-0.000642	-0.09266
aPF08_0045_1	-0.3838	-0.4435	-0.5131	-0.1861
aPF08_0045_0	-0.009749	-0.1813	-0.009066
intPF08_0046_2	-0.2114	-0.5006	-0.4283	-0.6403
aPF08_0046_1	-0.09645
aPF08_0046_0	-0.1539	-0.351	-0.3025
intPF08_0047_2	-0.03403	0.156	0.02071
aPF08_0047_0	-0.2105	-0.00495	-0.06357
intPF08_0048_2	0.7143	1.735	1.353	1.852
aPF08_0048_3	0.2962	0.7609	0.7169	0.2931
aPF08_0048_2	-0.2172	-0.3622	-0.4506	-0.3345
intPF08_0049_2	-0.3567		-0.1355
aPF08_0049_0	-0.6523	-0.8009	-0.6364
intPF08_0050_2	-0.1449	-0.1913	-0.1942	0.2128
aPF08_0050_1	0.05752		0.08155
aPF08_0050_0	-0.02174	0.3869	0.1809
intPF08_0051_2	-0.2233
aPF08_0051_1		0.09126
aPF08_0052_1	0.7304	0.4261	0.5472	0.9458
aPF08_0052_0	0.1287
intPF08_0054_2	1.679	2.146	1.813	2.924
aPF08_0054_0	-0.8441	-0.1468	0.2561
aPF08_0055_1	0.1785	0.08798	0.2487
aPF08_0055_0	0.4592
intPF08_0056_2	0.5815	0.4824	0.4498
aPF08_0056_0		-0.4618	-0.7425
intPF08_0057_2	0.3155	0.2242	0.2812	0.4776
intPF08_0058_2	0.2985	0.2495	0.1722
aPF08_0058_0	-0.5833	-0.3205	-0.3902
intPF08_0059_2		-0.4274
aPF08_0059_0	0.1467	0.2908	0.1585
intPF08_0060_2	0.4147	-0.07011	-0.1047
aPF08_0060_3	-0.6566		-0.6994
aPF08_0060_2	0.1096	0.3379	0.133
aPF08_0060_1	-0.01175	0.2756	0.2847	0.1374
intPF08_0061_3	-0.03284	0.02001	0.08698	-0.3784
aPF08_0061_1		-0.3492	-0.0102
aPF08_0061_0	-0.4392	-0.6095	-0.6911	0.036
intMAL8P1.76_2	-0.4218	-0.3008	0.0125
intMAL8P1.75_2	0.01191	0.1964	0.2442
intPF08_0063_2	0.0836	0.3667	0.4563
aPF08_0063_1	-0.3034	-0.1183	-0.09905
aPF08_0063_0	-0.262	-0.433	-0.4902	-0.2307
[truncated: 9,370 more rows]
