# Supplementary material for: Dynamic Epigenetic Regulation of Gene Expression during the Life Cycle of Malaria Parasite Plasmodium falciparum
Source: PLoS Pathog. 2013 Feb 28;9(2):e1003170. doi: 10.1371/journal.ppat.1003170 (PMC3585154; doi:10.1371/journal.ppat.1003170)
Supplement: Table S4 — Sequence of primers used for amplifications in the current study. (XLSX) [file ppat.1003170.s009.xlsx]

## Sheet: Sheet1
Category	Primer	Sequence	Origin	Description
ChIP-on-chip	Primer A	GTT TCC CAG TCA CGA TC N NNN NNN NN	NA	Forward primer used for random amplification of ChIP DNA
ChIP-on-chip	Primer B	GTT TCC CAG TCA CGA TC	NA	Reverse primer used for random amplification of ChIP DNA
Transfection and real time PCR	MAL13P1.122_F	GCC GGATCC GTTGGTGTTGTTAAATGTTATTTTGTGTA	P. falciparum Dd2 genome	Forward primer for amplification of the promoter region of MAL13P1.122 used for cloning
Transfection	MAL13P1.122_R	GCC CTCGAG CTTTTTCAAATTTTACATATCAAATTTTTGAC	P. falciparum Dd2 genome	Reverse primer for amplification of the promoter region of MAL13P1.122 used for cloning
Transfection	PF14_705_F	GCC GGATCC ACGAAGTAGAAAAAAAAGGATGTG	P. falciparum Dd2 genome	Forward primer for amplification of the promoter region of PF14_705 used for cloning
Transfection	PF14_705_R	GCC CTCGAG GTATATGATAATATATGTATATAACACTATTTG	P. falciparum Dd2 genome	Reverse primer for amplification of the promoter region of PF14_705 used for cloning
Transfection	PFD0240c_F	GCC GGATCC GTGGACGCAACCATTACATGTTA	P. falciparum Dd2 genome	Forward primer for amplification of the promoter region of PFD0240c used for cloning
Transfection	PFD0240c_R	GCC CTCGAG TGTGTGTGTATATATATTTATAAAAGAATTTGG	P. falciparum Dd2 genome	Reverse primer for amplification of the promoter region of PFD0240c used for cloning
Transfection	PFC0210_F	TGACCTCGAGGGGCCCATATATGTACCATTTAGGATTTTTCTGAAC	P. falciparum Dd2 genome	Forward primer for amplification of the promoter region of PFC0210 used for cloning
Transfection	PFC0210_R	AGTCCCATGGGAATTGTAATTTATAATATACGTGGTTTCTAC	P. falciparum Dd2 genome	Reverse primer for amplification of the promoter region of PFC0210 used for cloning
Transfection	Luc_F	GCC GGATCC AGATCT ACTAGT GATATC CTCGAG ATCGAT ATG GAAGACGCCAAAAACATAA	Plasmid specific	Forward primer for amplification of Luciferase gene along with Hsp86 3' from pPF86
Transfection	Hsp86 3' _R	TGAC GGGCCC GCTACCTTATTTGATGAATTAACTACAC	Plasmid specific	Reverse primer for amplification of Luciferase gene along with Hsp86 3' from pPF86
Transfection	P2	CATTTGAATTATTGCTCAACGCT	Transfectant	Forward primer for confirming integration in plasmid pLN-Luc
Transfection	P4	GATAGCGATTTTTTTTACTGTCTG	Transfectant	Forward primer for confirming integration in plasmid pLN-Luc
Transfection and real time PCR	MAL13P1.122_Pr_F	TGGTAGATAAGCAAGCTTGTTTGTTTATAC	Transfectant ChIP	Forward primer corresponding to MAL13P1.122 promoter region used for real time PCR
Transfection and real time PCR	MAL13P1.122_Pr_gene_R	TTATTCTTAAAAAGTTTGTATTCCATATTC	Transfectant ChIP	Reverse primer corresponding to MAL13P1.122 promoter end and gene start used for real time PCR
Transfection and real time PCR	PF14_705_Pr_F	CATACACATTGATTATTTCAATAGTGTTAA	Transfectant ChIP	Forward primer corresponding to PF14_705 promoter region used for real time PCR
Transfection and real time PCR	PF14_705_Pr_gene_R	GATAATAAAAGTGGTATTTCAATGGTCAT	Transfectant ChIP	Reverse primer corresponding to PF14_705 promoter end and gene start used for real time PCR
Transfection and real time PCR	PFD0240c_Pr_F	TGTGGACGCAACCATTACATGTTAA	Transfectant ChIP	Forward primer corresponding to PFD0240c promoter region used for real time PCR
Transfection and real time PCR	PFD0240c_Pr_gene_R	GAACAACTAAACAAAAAATAACACCCTTCAT	Transfectant ChIP	Reverse primer corresponding to PFD0240c promoter end and gene start used for real time PCR
Transfection and real time PCR	PFC0210_Pr_F	GGAAATATGTAACGTATAAAAAACAAGACAAAT	Transfectant ChIP	Forward primer corresponding to PFC0210 promoter region used for real time PCR
Transfection and real time PCR	PFC0210_Pr_gene_R	GAAACAGATAAAATAGCTAATTTTCTCATCAT	Transfectant ChIP	Reverse primer corresponding to PFC0210 promoter end and gene start used for real time PCR
Transfection and real time PCR	Pr_Luc_R	CTTTATGTTTTTGGCGTCTTCCAT	Transfectant ChIP	Reverse primer corresponding to luciferase gene start used for real time PCR
ChIP and real time PCR	MAL13P1.122_IGR_F	CAAGTAAACGTTTTTTGTTTTTCTTA	P. falciparum T996 ChIP	Reverse primer to amplify IGR region of MAL13P1.122
ChIP and real time PCR	MAL13P1.122_IGR_R	GTATAAACAAACAAGCTTGCTTATCTACCA	P. falciparum T996 ChIP	Forward primer to amplify IGR region of MAL13P1.123
ChIP and real time PCR	MAL13P1.122_ORF_F	GAATATGGAATACAAACTTTTTAAGAATAA	P. falciparum T996 ChIP	Reverse primer to amplify IGR region of MAL13P1.122
ChIP and real time PCR	MAL13P1.122_ORF_R	CATAAAAATTTACATTATCTATAGAATCTAC	P. falciparum T996 ChIP	Forward primer to amplify IGR region of MAL13P1.123
ChIP and real time PCR	PF140705_IGR_F	TGGAAATAAAATGAACCAAAACAAACAGC	P. falciparum T996 ChIP
ChIP and real time PCR	PF140705_IGR_R	CCATTTGTATTTAATTTATTCTCATATCCA	P. falciparum T996 ChIP
ChIP and real time PCR	PF140705_ORF_F	ATGACCATTGAAATACCACTTTTATTATC	P. falciparum T996 ChIP
ChIP and real time PCR	PF140705_ORF_R	CTCTTCTTTTCATTAAATAATATCCAGCAG	P. falciparum T996 ChIP
ChIP and real time PCR	PF10_0088_IGR_F	TAAAGTGAAAGAAAGAACCGTAGAA	P. falciparum T996 ChIP
ChIP and real time PCR	PF10_0088_IGR_R	ATCGTCATAAATCTTGGAGGTTC	P. falciparum T996 ChIP
ChIP and real time PCR	PF10_0088_ORF_F	TGTTGCTCGTTTCCTCCAT	P. falciparum T996 ChIP
ChIP and real time PCR	PF10_0088_ORF_R	AGCTTTATGTAATCCCCCGA	P. falciparum T996 ChIP
